# Supplementary material for: Soil solution data from Bohemian headwater catchments record atmospheric metal deposition and legacy pollution
Source: Environ Sci Pollut Res Int. 2023 Feb 8;30(16):48232–47. doi: 10.1007/s11356-023-25673-7 (PMC10097769; doi:10.1007/s11356-023-25673-7)
Supplement: Supplementary file 1 — Supplementary file1 (XLSX 580 KB) [file 11356_2023_25673_MOESM1_ESM.xlsx]

## Sheet: Table ESM1
SampleID	Season	Date	YEAR	MONTH	Yposition	pH	Alkalinity.Gran.ueqL	ANC.b	.ppm	Doc.ppm	Mg.ppm	Al.ppm	K.ppm	Ca.ppm	Zn.ppm	SiO2(aq).ppm	NO3.ppm	F.ppm	SO4.ppm	Cl.ppm	Conductivity.uScm	TDS	Be.ppb	Cr.ppb	Pb.ppb	Kaolinite.SI
LYS	spring	2012-05-30	2012	May	10	3.69	-246.8	-204.2	0.42	29.05	0.12	0.63	1.95	0.38	44	3.2	8.71	1.073	1.98	1.07	100.9	64.58				-8.521
LYS	summer	2012-09-04	2012	Sep	10	3.4	-525.3	-398.1	0.59	32.48	0.42	0.58	4.96	1.41	54	10.4	50.63	0.033	2.05	0.79	224	143.4				-4.243
LYS	autumn	2012-11-28	2012	Nov	10	3.39	-435.3	-407.4	0.42	39.72	0.33	0.74	1.97	1.3	54	8.2	25.48	0.137	1.6	0.67	182	116.5	0.17	1	19.6	-4.447
LYS	winter	2013-03-04	2013	Mar	10	3.85	-150.9	-141.3	0.25	20.46	0.07	0.34	0.78	0.31	19	3.1	4.18	0.036	1.49	0.79	61.9	39.62	0.07	0.6	8.5	-3.042
LYS	spring	2013-05-29	2013	May	10	3.69	-255	-204.2	0.35	38.38	0.13	0.56	1.43	0.52	18	4.9	7.15		1.63	0.89	93.4	59.78	0.07	0.9	16.1	-3.043
LYS	summer	2013-09-02	2013	Sep	10	3.69	-237.9	-204.2	0.27	39.66	0.17	0.49	1.9	0.62	16	4.8	9.76		1.15	0.37	92.3	59.07	0.06	0.9	18.3	-3.176
LYS	autumn	2013-11-25	2013	Nov	10	3.5	-367.9	-316.2	0.29	47.58	0.22	0.64	1.81	0.95	26	8.9	22.05	0.022	1.18	0.46	136	87.04	0.1	0.9	20.8	-3.612
LYS	winter	2014-03-04	2014	Mar	10	3.51	-354.5	-309	0.46	30.12	0.18	0.59	1.72	0.71	18	7.7	13.03	0.024	3.68	1.2	133	85.12	0.12	1	13.4	-3.765
LYS	spring	2014-06-02	2014	Jun	10	3.4	-457.8	-398.1	0.77	48.73	0.3	0.65	4.22	1.37	162	5.5	27.63	0.044	2.88	0.89	172	110.1		8.2	36.4	-4.694
LYS	summer	2014-08-28	2014	Aug	10	3.28	-555.5	-524.8	0.38	49.57	0.35	0.77	3.15	2.04	37	10.9	46.08	0.023	1.08	0.62	222	142.1		1.3	28.1	-4.635
LYS	autumn	2014-12-04	2014	Dec	10	3.32	-539.3	-478.6	0.43	46.67	0.32	0.94	1.82	1.68	72	10.5	25.9	0.059	2.69	0.79	223	142.7		3.8	28	-4.286
LYS	winter	2015-03-02	2015	Mar	10	3.37	-483.6	-426.6	0.43	34.48	0.24	0.94	1.27	1.13	81	8	28.27	0.044	3.69	1.29	192	122.9		0.7	19.8	-4.206
LYS	spring	2012-05-30	2012	May	20	3.67	-276.8	-213.8	0.37	32.64	0.09	1.3	1.38	0.25	34	5.7	10.91	0.717	1.88	0.9	107.4	68.74				-3.391
LYS	summer	2012-09-04	2012	Sep	20	3.45	-421.4	-354.8	0.88	32.04	0.19	1.59	3.15	0.55	62	12	32.78	0.063	2.23	1.13	192	122.9				-2.913
LYS	autumn	2012-11-28	2012	Nov	20	3.42	-485.1	-380.2	1.09	40.32	0.3	2.62	2.3	0.8	62	15.6	32.06	0.098	2.66	0.9	195	124.8	0.45	1.4	19	-2.453
LYS	winter	2013-03-04	2013	Mar	20	3.74	-202.7	-182	0.35	26.2	0.09	0.82	0.81	0.27	34	5.1	5.45	0.068	1.74	0.6	78.1	49.98	0.11	0.9	10	-2.488
LYS	spring	2013-05-29	2013	May	20	3.62	-311	-239.9	0.46	43.79	0.12	1.28	1.19	0.33	16	10.5	8.04	0.031	4.48	0.87	110.6	70.78	0.13	1.1	16.9	-2.157
LYS	summer	2013-09-02	2013	Sep	20	3.67	-256.9	-213.8	0.54	41.02	0.15	1.16	1.69	0.45	20	8.6	11.89	0.021	1.3	0.31	96.5	61.76	0.16	1.2	21.8	-2.086
LYS	autumn	2013-11-25	2013	Nov	20	3.45	-434.2	-354.8	0.74	45.77	0.27	1.53	2.29	0.74	38	16.6	29.96	0.033	2.35	0.47	160	102.4	0.26	0.9	23.1	-2.639
LYS	winter	2014-03-04	2014	Mar	20	3.57	-312.2	-269.2	0.8	31.72	0.18	1.33	1.53	0.54	20	10.6	11.8	0.046	4.15	1.53	127.4	81.54	0.15	0.8	12.1	-2.435
LYS	spring	2014-06-02	2014	Jun	20	3.48	-380.7	-331.1	0.88	45.14	0.2	1.28	2.52	0.65	38	11.1	15.41	0.051	3.68	1.01	146	93.44		2.7	20.1	-2.976
LYS	summer	2014-08-28	2014	Aug	20	3.53	-318	-295.1	0.56	45.86	0.16	1.09	3.89	0.71	21	11.3	18.66	0.026	2.21	1	134	85.76		1	25.1	-2.768
LYS	autumn	2014-12-04	2014	Dec	20	3.49	-379.7	-323.6	0.74	49.49	0.22	1.49	3.11	0.8	42	16.1	13.85	0.059	3.57	1.22	162	103.7		2.4	27	-2.464
LYS	winter	2015-03-02	2015	Mar	20	3.59	-281.4	-257	0.7	31.24	0.14	0.98	1.21	0.48	34	9.9	10.66	0.04	3.58	1.59	118	75.52		0.6	15	-2.631
LYS	spring	2012-05-30	2012	May	30	3.63	-302.3	-234.4	0.62		0.13	1.19	0.83	0.58	111	6.6	10.02	0.945	1.68	0.81	111	71.04				-4.463
LYS	summer	2012-09-04	2012	Sep	30
LYS	autumn	2012-11-28	2012	Nov	30
LYS	winter	2013-03-04	2013	Mar	30	3.74	-206.5	-182	1.04	37.64	0.09	1.05	0.95	0.25	15	9.1	5.6	0.092	2.25	0.74	86.4	55.3	0.13	1.9	9.4	-1.792
LYS	spring	2013-05-29	2013	May	30	3.6	-327.1	-251.2	1.22	49.4	0.12	1.24	1.08	0.33	17	12.6	7.53	0.075	4.55	0.71	107.9	69.06	0.14	1.6	9.5	-2.194
LYS	summer	2013-09-02	2013	Sep	30	3.74	-222.2	-182	1.05	53.32	0.1	1.56	0.68	0.28	14	10.9		0.078	2.2	0.81	65.2	41.73	0.14	1.8	14.9	-1.247
LYS	autumn	2013-11-25	2013	Nov	30
LYS	winter	2014-03-04	2014	Mar	30
LYS	spring	2014-06-02	2014	Jun	30	3.44	-430.9	-363.1
LYS	summer	2014-08-28	2014	Aug	30
LYS	autumn	2014-12-04	2014	Dec	30	3.55	-365.9	-281.8	1.91		0.15	2.53	0.34	0.34	7	27.9	7.86	0.174	7.52	0.83	150	96		2.8	17.4	-1.246
LYS	winter	2015-03-02	2015	Mar	30	3.46	-405.3	-346.7	1.9	51.03	0.21	3.08	0.36	0.44	24	25.8	18.12	0.208	10.32	1.13	178	113.9		1.5	14.8	-1.72
LYS	spring	2012-05-30	2012	May	40	3.63	-103.8	-234.4	1.13	14.74	0.13	2.83	0.46	0.35	42	9	13.59	1.972	2.55	1.41	73.2	46.85				-3.111
LYS	summer	2012-09-04	2012	Sep	40	4.01	-132.7	-97.72
LYS	autumn	2012-11-28	2012	Nov	40	3.9	-181.7	-125.9	0.84	90.48	0.13	2.34	2.48	0.82	71	8.3	6.1	0.098	4.01	1.41	96.7	61.89	0.26	1.1	32.9	-0.229
LYS	winter	2013-03-04	2013	Mar	40	3.82	-157.5	-151.4	1.19	24.33	0.08	1.84	0.48	0.21	30	8.9	7.04	0.123	2.83	0.87	71	45.44	0.23	1	6	-0.8512
LYS	spring	2013-05-29	2013	May	40	3.85	-172.8	-141.3	1.75	40.79	0.09	2.62	0.35	0.23	17	15.1	5.92	0.08	3.33	0.48	75.8	48.51	0.27	1.1	8	0.1151
LYS	summer	2013-09-02	2013	Sep	40	3.87	-63.1	-131.9	1.11	21.63	0.09	1.55	0.33	0.23	22	8.9	1.92	0.074	3.25	0.3	36.1	23.1	0.17	0.6	3.8	-0.6698
LYS	autumn	2013-11-25	2013	Nov	40	4.18	-116	-66.07	1.28	42.34	0.11	1.68	1.34	0.28	59	11.4		0.044	2.95	0.89	55.9	35.78	0.19	1.1	11.9	1.439
LYS	winter	2014-03-04	2014	Mar	40	3.96		-109.6
LYS	spring	2014-06-02	2014	Jun	40		-130.5		2.64	39.27	0.19	1.93	0.47	0.25	45	13.5		0.049	5.82	0.92	63.5	40.64		2.9	7.3
LYS	summer	2014-08-28	2014	Aug	40	3.92	-123.2	-120.2	1.12		0.07	1.26	0.85	0.33	62	5.8	1.14	0.043	1.87	1.01	60.7	38.85		0.9	11.6	-0.8902
LYS	autumn	2014-12-04	2014	Dec	40	3.91	-168.8	-123	2.07	45.13	0.1	2.3	0.34	0.2	45	13.4		0.093	5.26	0.9	77.8	49.79		2.6	13.1	0.2355
LYS	winter	2015-03-02	2015	Mar	40	3.82	-145.7	-151.4	2.8	29.01	0.12	2	0.23	0.21	37	24.6	1.87	0.116	8.01	1.58	75.9	48.58		0.9	6	0.06882
LYS	spring	2012-05-30	2012	May	60	4.48	-18.8	-18.81	1.23	6.3	0.07	1.24	0.07	0.17	33	10.2	3.67	1.361	2.59	0.64	30.6	19.58				-0.3493
LYS	summer	2012-09-04	2012	Sep	60	4.41	-32.8	-32.8	1.04	7.27	0.07	1.08	0.09	0.21	22	12.4	3.43	0.098	3.05	0.82	30.6	19.58				2.348
LYS	autumn	2012-11-28	2012	Nov	60	4.61	-7.6	-7.647	1.22	9.17	0.06	1.06	0.04	0.1	19	8.5	1.09	0.11	4.17	0.91	24.7	15.81	0.19	1.2	0.6	3.047
LYS	winter	2013-03-04	2013	Mar	60	4.53	-17.2	-17.21	1.23	6.44	0.06	1.03	0.04	0.1	18	9.2	1.63	0.129	3.49	0.82	24.3	15.55	0.18	0.5	0.2	2.647
LYS	spring	2013-05-29	2013	May	60	4.44	-37	-36.31	1.44	8.29	0.09	1.47	0.05	0.18	8.2	10.8	7.78	0.094	2.15	0.66	37.9	24.26	0.17	0.5	0.5	2.685
LYS	summer	2013-09-02	2013	Sep	60	4.71	1.6	1.602	1.21	9.16	0.08	1.13	0.06	0.11	20	9	0.91	0.057	3.06	0.25	19.4	12.42	0.16	0.6	0.7	3.737
LYS	autumn	2013-11-25	2013	Nov	60	4.65	-0.2	-0.1872	1.02	8.21	0.07	0.98	0.07	0.1	12	11	0.18	0.046	3.57	0.39	20.9	13.38	0.13	0.5	0.6	3.493
LYS	winter	2014-03-04	2014	Mar	60	4.62	-9.9	-9.888	1.22	7.62	0.06	1.13	0.08	0.08	9	10.8	1.44	0.069	3.71	0.76	24.7	15.81	0.15		0.4	3.421
LYS	spring	2014-06-02	2014	Jun	60	4.54	-13.5	-13.54	1.41	7.85	0.07	1.03	0.11	0.16	20	10.6	3.62	0.074	3.54	0.73	28.7	18.37		1.8	1	2.891
LYS	summer	2014-08-28	2014	Aug	60	4.64	-4.2	-4.209	1.25	6.67	0.06	1.01	0.08	0.12	13	12.8		0.063	2.87	0.96	21.2	13.57		0.8	1.9	3.584
LYS	autumn	2014-12-04	2014	Dec	60	4.62	-10.8	-10.79	1.22	10.76	0.06	1.06	0.04	0.11	14	15		0.084	4	0.46	24.1	15.42		1.3	0.6	3.628
LYS	winter	2015-03-02	2015	Mar	60	4.51	-12.1	-12.1	1.59	7.23	0.06	1.05	0.05	0.08	19	16.1	2.33	0.1	4.76	0.81	32.2	20.61			0.5	3.071
LYS	spring	2012-05-30	2012	May	90	4.59	-5.4	-5.404	1.53	3.43	0.12	1.55	0.2	0.34	43	11.1	8.13	1.439	3.02	0.85	38.9	24.9				1.26
LYS	summer	2012-09-04	2012	Sep	90	4.59	-12.5	-12.5	1.25	4.4	0.09	1	0.06	0.3	24	13.2	0.88	0.075	5.19	1.91	30.1	19.26				3.305
LYS	autumn	2012-11-28	2012	Nov	90
LYS	winter	2013-03-04	2013	Mar	90	4.39	-29.8	-29.84	1.51	4.77	0.12	1.42	0.09	0.32	32	9.8	5.97	0.144	5.12	1.14	41.3	26.43	0.23	0.5	0.3	2.222
LYS	spring	2013-05-29	2013	May	90	4.27	-58.4	-53.7	1.55	5.3	0.14	2	0.14	0.39	23	10.5	13.61	0.135	3.5	0.87	58.3	37.31	0.26		0.4	1.947
LYS	summer	2013-09-02	2013	Sep	90	4.66	-2.5	-2.478	1.49	5.45	0.12	1.41	0.15	0.34	28	11.5	5.14	0.09	4.36	0.44	34.9	22.34	0.24		0.6	3.848
LYS	autumn	2013-11-25	2013	Nov	90	4.59	-9	-9.004	1.15	5.2	0.1	0.96	0.07	0.25	24	10.9	0.96	0.051	6.17	0.4	27.2	17.41	0.19		0.3	3.125
LYS	winter	2014-03-04	2014	Mar	90	4.66	-11.3	-11.28	1.03	5.83	0.07	1.05	0.1	0.18	14	8.2	0.83	0.083	5.71	0.51	26.8	17.15	0.14		0.3	3.285
LYS	spring	2014-06-02	2014	Jun	90	4.62	-8.9	-8.888	1.15	4.19	0.07	0.92	0.15	0.18	27	9.4	1.42	0.078	6	0.64	25.9	16.58		1.5	0.6	3.076
LYS	summer	2014-08-28	2014	Aug	90	4.63	-8.2	-8.242	1.15	4.62	0.06	0.93	0.07	0.2	12	14.5	0.11	0.069	3.54	0.69	23.7	15.17		0.6	1	3.55
LYS	autumn	2014-12-04	2014	Dec	90	4.75	-9	-8.983	1.28	6.11	0.06	0.92	0.03	0.17	17	12.6	0.51	0.076	4.74	0.64	26.8	17.15		1.2	0.6	3.997
LYS	winter	2015-03-02	2015	Mar	90	4.62	-5.8	-5.788	1.43	5.1	0.06	0.91	0.08	0.14	16	13.1	1.29	0.09	6.24	1.38	29.3	18.75			0.2	3.333
Z	spring	2012-05-30	2012	May	10	5.14	5.6	5.556	1.4		0.95	0.84	1.16	1.52	115	7.7	3.64	0.666	4.88	1.52	46.9	30.02				3.804
Z	summer	2012-09-04	2012	Sep	10	4.26	-29.7	-29.65
Z	autumn	2012-11-28	2012	Nov	10	4.35	-21.5	-21.47	1.41	36.09	1.24	1.95	2.11	1.53	37	11.6	0.81	0.116	4.54	4.27	54.2	34.69	0.32	2.5	3.7	2.454
Z	winter	2013-03-04	2013	Mar	10	4.42	-13.1	-13.12	1	25.31	0.75	1.41	0.96	0.77	24	8.1	0.55	0.092	4.26	1.65	35.6	22.78	0.25	2.6	2.3	2.267
Z	spring	2013-05-29	2013	May	10	4.27	-33.3	-33.3	1.71	35.9	0.92	1.99	0.78	0.98	17	19.4	0.19	0.047	6.09	0.52	46.5	29.76	0.29	4.7	4.3	2.512
Z	summer	2013-09-02	2013	Sep	10	4.19	-48.1	-48.07	1.57	48.21	0.92	1.97	0.54	0.85		16.3	0.11	0.043	3.89	0.28	47	30.08	0.28	5.6	12	1.921
Z	autumn	2013-11-25	2013	Nov	10	4.26	-39.7	-39.65	0.93	27.96	1.03	1.14	1.67	1.38	23	9.5	5.22	0.041	4.1	3.34	55.7	35.65	0.27	1.8	3.7	1.36
Z	winter	2014-03-04	2014	Mar	10	4.38	-29.8	-29.79	1.37	14.8	1.01	1.28	0.25	1.04	20	8.2	3.17	0.078	4.71	2.55	45.9	29.38	0.23	1.3	1.2	1.97
Z	spring	2014-06-02	2014	Jun	10	4.12	141.7	141.7	1.37	35.5	1.33	1.46	2.05	1.85	56	7.7	5.1	0.063	8.61	1.89	67	42.88		3.3	6.8	0.5349
Z	summer	2014-08-28	2014	Aug	10	4.18	-43.2	-43.17	0.56	41.05	0.85	0.98	2.36	1.7	43	6.7	3.17	0.037	1.84	2.2	53.7	34.37		1.5	10.8	0.4955
Z	autumn	2014-12-04	2014	Dec	10	3.85	-168.4	-141.3	1.52	101.58	2.07	3.32	0.97	2.69	44	32.6	0.47	0.053	6.73	2.83	101.2	64.77		6.3		0.9394
Z	winter	2015-03-02	2015	Mar	10	3.97	-111.3	-107.2	1.7	52.67	1.69	2.67	0.8	1.72	30	28.3	0.74	0.1	9.14	2.46	83.5	53.44		5.2	25.7	1.306
Z	spring	2012-05-30	2012	May	20	4.37	59.8	59.84																0.5
Z	summer	2012-09-04	2012	Sep	20	4.57	-6.7	-6.715	0.92	22.14	0.77	1.14	2.24	1.51	21	9.1	4.89	0.047	3.61	2.4	48.2	30.85		1.5	4.1	3.017
Z	autumn	2012-11-28	2012	Nov	20	4.4	-8.4	-8.411	1.02	39.25	1.06	1.07	2.68	3.02	30	7.8	1.95	0.077	2.85	4.96	54.6	34.94	0.25	1.1	0.9	1.868
Z	winter	2013-03-04	2013	Mar	20	4.57	-5.6	-5.615	0.84	15.06	0.72	0.83	0.54	1.03	19	5.2	2.36	0.077	4.08	1.34	33.8	21.63	0.29	1.9	1.3	2.201
Z	spring	2013-05-29	2013	May	20	4.69	3.1	3.083	1.06	18.35	0.58	1.19	0.32	0.95	13	13.5	0.51	0.045	4.82	0.76	31.3	20.03	0.27	1.4	1.5	4.023
Z	summer	2013-09-02	2013	Sep	20	4.83	16.6	16.61	1	19.65	0.58	0.88	1.66	1.01	20	8	1.14	0.037	3.5	0.77	33.2	21.25	0.23	1.4	1.5	3.982
Z	autumn	2013-11-25	2013	Nov	20	4.54	-3.9	-3.94	0.74	21.67	0.79	1.05	0.49	1.08	19	7.4	2.69	0.037	3.15	1.24	34.3	21.95	0.28	1.4	0.5	2.631
Z	winter	2014-03-04	2014	Mar	20	4.56	-11	-11.04	0.89	12.75	1	1.2	0.17	1.03	17	6.3	2.42	0.078	4.48	1.89	38	24.32	0.27	1.9	1.9	2.659
Z	spring	2014-06-02	2014	Jun	20	4.3	211.1	211.1	1.4	21.4	1.43	1.11	1.37	2.36	32	4.2	9.7	0.078	7.8	2.61	62.5	40		1.7	3.7	0.7636
Z	summer	2014-08-28	2014	Aug	20	4.34	-20.5	-20.51	0.97	26.4	1.04	1.27	1.26	1.61	35	4.9	3.89	0.083	3.69	2.87	50.2	32.13		2.2	2.9	1.29
Z	autumn	2014-12-04	2014	Dec	20	4.4	-14.1	-14.11	0.95	32.21	1.06	1.86	0.51	1.66	18	11.3	0.92	0.056	4.69	1.73	47.6	30.46		1.5	2.2	2.71
Z	winter	2015-03-02	2015	Mar	20	4.45	-12.7	-12.68	1.02	20.53	1.16	1.58	0.35	1.74	19	8.5	0.86	0.074	10.14	2.9	49.7	31.81				2.538
Z	spring	2012-05-30	2012	May	30	4.37	-4.4	17.54	1.01	9	0.67	0.34	0.27	1.26	49	11.2	3.25	0.77	4.33	1.52	46.2	29.57				-4.566
Z	summer	2012-09-04	2012	Sep	30	4.57		-26.92
Z	autumn	2012-11-28	2012	Nov	30	4.4		-39.81
Z	winter	2013-03-04	2013	Mar	30	4.57		-26.92																0.9	0.5
Z	spring	2013-05-29	2013	May	30	4.69	-234	-20.42	1.3	21.36	0.67	0.49	0.23	1	10	10.8	23.6	0.05	5.82	1.29	122.8	78.59	0.17	0.9	0.5	2.951
Z	summer	2013-09-02	2013	Sep	30	4.83	-22.3	-3.991	1.46		0.54	0.45	0.26	0.9		15.8	1.44	0.051	6	0.55	34.9	22.34	0.15			3.9
Z	autumn	2013-11-25	2013	Nov	30	4.54		-28.84
Z	winter	2014-03-04	2014	Mar	30	4.56	-161.5	-27.54
Z	spring	2014-06-02	2014	Jun	30	4.3		-50.12
Z	summer	2014-08-28	2014	Aug	30	4.34		-45.71
Z	autumn	2014-12-04	2014	Dec	30	4.4		-39.81
Z	winter	2015-03-02	2015	Mar	30	4.45	-163.1	-35.48
Z	spring	2012-05-30	2012	May	60	4.72	-20.4	-19.05	1.35	4.48	0.52	0.13	0.13	2.09	32	10.6	1.45	1.521	6.66	0.61	33.3	21.31				-6.255
Z	summer	2012-09-04	2012	Sep	60	4.93	3.1	3.051
Z	autumn	2012-11-28	2012	Nov	60
Z	winter	2013-03-04	2013	Mar	60	4.57	-20.6	-20.62	1.41	12.35	0.51	0.1	0.11	1.78	10	11.8	1.91	0.204	10.49	1.37	35.8	22.91	0.09	0.7	0.2	-2.523
Z	spring	2013-05-29	2013	May	60	4.41	-41.8	-38.9	1.35	10.48	0.56	0.11	0.1	2	17	11	3.62	0.11	7.6	0.87	45.3	28.99	0.04	0.6	0.2	-1.674
Z	summer	2013-09-02	2013	Sep	60	5.79	17.1	17.08	1.72		0.51	0.1	0.13	1.96	14	12.6		0.148	6.86	0.59	29.4	18.82			0.4	4.616
Z	autumn	2013-11-25	2013	Nov	60
Z	winter	2014-03-04	2014	Mar	60	4.73	-9.4	-9.421	1.59	10.45	0.46	0.13	0.2	1.88	23	8.5	2.27	0.185	7.21	0.89	34.1	21.82	0.05		0.4	-0.9096
Z	spring	2014-06-02	2014	Jun	60	5.48		-3.311	1.58	3.77	0.45	0.13	0.15	1.77	14	9.2	0.59	0.121	8.09	0.54	27.2	17.41		1	0.2	3.864
Z	summer	2014-08-28	2014	Aug	60
Z	autumn	2014-12-04	2014	Dec	60	5.54	8.9	8.916	1.74		0.4	0.19	0.16	1.61		13.5								0.6	0.2
Z	winter	2015-03-02	2015	Mar	60	4.23	-51.8	-51.78	1.65	19.95	0.53	0.17	0.25	1.67		11.4	5.65	0.134	7.01	1.39	55	35.2				-1.887
Z	spring	2012-05-30	2012	May	90	5.89	25.7	25.71	1.75	2.24	0.75	0.09	0.28	3.38	36	12.6	0.68	0.884	9.34	1.37	37.8	24.19				1.678
Z	summer	2012-09-04	2012	Sep	90	5.93	21	21.03	2	2.41	0.74	0.052	0.34	3.2	16	16	0.4	0.071	12.04	2.35	44.1	28.22				4.917
Z	autumn	2012-11-28	2012	Nov	90
Z	winter	2013-03-04	2013	Mar	90	5.59	6.4	6.43	1.66	3.06	0.63	0.07	0.23	2.81		12.7	0.89	0.11	9.53	1.85	36.9	23.62	0.05	0.6	0.1	3.702
Z	spring	2013-05-29	2013	May	90	5.91	21	20.97	1.54	2.83	0.63	0.06	0.23	2.88		12.2	0.55	0.075	9.2	1.5	41.8	26.75	0.02			4.763
Z	summer	2013-09-02	2013	Sep	90	6.39	57.9	57.89	1.95	4.3	0.72	0.04	0.31	3.11		13.8	0.18	0.086	8.94	0.52	37.2	23.81	0.02		0.2	4.725
Z	autumn	2013-11-25	2013	Nov	90	6.05	44.6	44.61	1.76	4.62	0.7	0.09	0.3	2.83		14.7	0.78	0.079	10.94	0.47	36	23.04	0.03		0.3
Z	winter	2014-03-04	2014	Mar	90	5.93	23	23.03	1.74	2.92	0.69	0.1	0.31	2.84	9	10.3	0.41	0.13	10.84	1.14	37.9	24.26	0.04		0.2
Z	spring	2014-06-02	2014	Jun	90	5.93		-1.175	1.85	2.43	0.71	0.1	0.33	3.14	7	13.1		0.11	9.75	0.82	35.8	22.91		0.9	0.3
Z	summer	2014-08-28	2014	Aug	90	6.19	36.6	36.55	1.88	2.79	0.69	0.07	0.35	2.86	18	14.6	0.14	0.113	12.26	1.17	52.5	33.6		0.6	0.9
Z	autumn	2014-12-04	2014	Dec	90	5.82	42	41.99	1.48	2.63	0.67	0.04	0.19	2.64	12	13.2	0.47	0.166	7.76	2.25	37.5	24		0.5	0.1	3.465
Z	winter	2015-03-02	2015	Mar	90	5.74	21.9	21.88	1.81	3.21	0.67	0.1	0.27	2.91	11	15.4	1.33	0.116	12.58	2.02	42.4	27.14				4.846
PLB	spring	2012-05-30	2012	May	10	5.05	86.2	86.19	1.01	42.67	6.3	1.55	0.3	0.79	23	19.5	3.46	0.884	6.32	1.75	52.8	33.79		27.9		5.103
PLB	summer	2012-09-04	2012	Sep	10	4.44	19.1	19.09	0.94	57.72	4.58	0.45	3.05	1.36	26	4	11.17	0.067	6.82	2.28	87.2	55.81		1.2		0.5937
PLB	autumn	2012-11-28	2012	Nov	10	5.11	163.9	163.9	1.45	79.26	8.87	2.71	0.44	1.09	49	27.5	2.65	0.123	10.61	4.45	81.9	52.42	0.2	54.7	9.6
PLB	winter	2013-03-04	2013	Mar	10	4.96	91.2	91.24	1.15	49.98	6.29	1.52	0.36	0.85	27	18.9	2.39	0.116	9.41	3.21	65.4	41.86	0.13	35.4	7.5
PLB	spring	2013-05-29	2013	May	10	5.02	103.8	103.8	1.02	70.06	6.82	1.59	0.67	0.88	14	19.5	5.36	0.067	8.25	1.6	70	44.8	0.13	30.6	8.9
PLB	summer	2013-09-02	2013	Sep	10	4.99	164.8	164.8	1.22	96.26	7.31	2.44	0.49	1.22	20	19.6	0.89	0.082	6.06	0.43	65.2	41.73	0.14	46.7	14.7
PLB	autumn	2013-11-25	2013	Nov	10	4.98	166.8	166.8	0.97	95.7	9.22	3.12	0.32	1.22	26	28.4	1.26	0.071	7.87	3.03	70.5	45.12	0.13	46.4	13.7
PLB	winter	2014-03-04	2014	Mar	10	4.82	111.9	111.9	1.31	80.48	10.01	2.4	0.28	1.2	30	16.6	3.93	0.105	13.08	3.32	90.2	57.73	0.12	39.2	10.4	4.849
PLB	spring	2014-06-02	2014	Jun	10	4.84	-64.9	-14.45	2.2	91.82	12.06	1.69	3.26	1.87	38	12.6	29.89	0.105	15.78	5.14	143	91.52		25.2	10.9	4.557
PLB	summer	2014-08-28	2014	Aug	10	5.14	177.8	177.8	1.11		8.01	1.98	0.43	1.31	32	15.3
PLB	autumn	2014-12-04	2014	Dec	10	4.75	121.8	121.8	1.11	87.22	8.01	1.98	0.43	1.31	32	15.3	0.88	0.08	7.86	2.04	78.6	50.3		35.3	12.5	4.635
PLB	winter	2015-03-02	2015	Mar	10	4.71	96	96	1.32	76.34	9.85	1.71	0.33	1.1	23	16.4	3.89	0.086	11.18	3.06	83.5	53.44		29.9	13.1	4.462
PLB	spring	2012-05-30	2012	May	20	5.41	132.9	132.9	1.04	45.55	7.44	1.82	0.2	0.72	126	23.4	3.01	0.945	6.75	1.8	54.9	35.14		34.3
PLB	summer	2012-09-04	2012	Sep	20	5.68	157.7	157.7	1.01	41.54	6.93	0.63	0.89	0.66	15	8.4	9.43	0.079	6.57	2.85	74.1	47.42		5.7
PLB	autumn	2012-11-28	2012	Nov	20	5.16	120.7	120.7	1.03	49.88	6.19	1.48	0.45	0.91	127	14.4	2.42	0.11	6.37	4.6	51.2	32.77	0.13	26.5	4.8
PLB	winter	2013-03-04	2013	Mar	20	5.21	120.4	120.4	1.07	48.39	6.13	1.77	0.27	0.68	27	21	1.42	0.092	8.35	2.74	56	35.84	0.13	35.4	5.1
PLB	spring	2013-05-29	2013	May	20	5.25	135.6	135.6	0.95	68.98	6.97	2.11	0.31	0.77	6	22.7	2.75	0.06	7.16	1.24	60.8	38.91	0.12	34.7	6.8
PLB	summer	2013-09-02	2013	Sep	20	5.39	210.1	210.1	1.09	89.54	7.54	2.52	0.21	0.98	33	21.6	0.27	0.086	4.5	0.25	59.4	38.02	0.2	57.2	9.2
PLB	autumn	2013-11-25	2013	Nov	20	5.33	193.8	193.8	0.99	81.04	9.4	3.53	0.32	1.07	24	32.4	0.94	0.071	8.51	2.45	66.4	42.5	0.19	53.3	9.6
PLB	winter	2014-03-04	2014	Mar	20	5.15	166.9	166.9	1.32	76.72	10.14	2.68	0.44	1.08	33	19.3	2.4	0.099	12.47	3.3	84	53.76	0.13	52.9	7.5
PLB	spring	2014-06-02	2014	Jun	20	5.36	-34.1	-4.365	1.34	75.38	10.3	3.15	0.67	1.3	29	27.1	3.44	0.095	10.24	1.96	74.5	47.68		51.1	7.7
PLB	summer	2014-08-28	2014	Aug	20	5.37	193.6	193.6	1.17	72	9.54	2.59	0.94	1.14	19	23.5	4.98	0.076	7.49	1.85	76.4	48.9		49.1	10
PLB	autumn	2014-12-04	2014	Dec	20	5.45	211.3	211.3	1.16	72.96	9.23	2.67	0.5	1.02	19	24.4	1.6	0.084	10.21	2.58	78.4	50.18		54.6	8.2
PLB	winter	2015-03-02	2015	Mar	20	5.37	165.1	165.1	1.3	63.32	10.93	2.12	0.25	0.8	20	23.7	3.46	0.086	13.76	3.47	80.6	51.58		38	6
PLB	spring	2012-05-30	2012	May	30	7.36	546.9	546.9	1.05	24.85	10.49	0.13	0.05	0.86	26	19	2.16	0.884	3.12	0.53	75.3	48.19		11.2		4.465
PLB	summer	2012-09-04	2012	Sep	30
PLB	autumn	2012-11-28	2012	Nov	30	7.3	509.6	509.6	1.22	33.54	11	0.25	0.03	0.9	18	21.5	2.15	0.137	9.71	7.28	96.9	62.02	0.05	14.4	0.6	5.254
PLB	winter	2013-03-04	2013	Mar	30	7.12	488.5	488.5	1.03	36.63	9.47	0.47	0.06	0.86	24	22.8	1.88	0.116	7.95	1.77	74.8	47.87	0.05	20.7	0.7	6.193
PLB	spring	2013-05-29	2013	May	30	7.31	590.5	590.5	0.97	33.17	9.62	0.27	0.04	0.82	6.5	22.1	0.72	0.056	6.11	1.36	82.2	52.61	0.06	14.8	0.8	5.328
PLB	summer	2013-09-02	2013	Sep	30	7.19	613.9	613.9	1.18	53.34	11.19	0.65	0.07	1.14	28	21.8		0.086	3.63	0.11	67.2	43.01	0.1	30.1	1.4	6.305
PLB	autumn	2013-11-25	2013	Nov	30	7.27	607.7	607.7	1.19	36.36	10.61	0.34	0.24	0.88	24	21.2	0.76	0.075	6.52	0.76	73.5	47.04	0.03	20.2	1.7	5.567
PLB	winter	2014-03-04	2014	Mar	30	7.09	436.1	436.1	1.02		9.17	0.38	0.06	0.83	16	14.5	1.55	0.088	7.44	0.9	68.1	43.58	0.07	19.9	0.6	5.671
PLB	spring	2014-06-02	2014	Jun	30	7.28			1.14	27.34	9.31	0.16	0.09	0.72	15	19.9	0.5	0.086	7.49	0.72	71.2	45.57		13.1	1	4.84
PLB	summer	2014-08-28	2014	Aug	30	7.3	655	655
PLB	autumn	2014-12-04	2014	Dec	30	7.03	557.3	557.3	1.17	35.35	10.53	0.39	0.12	0.94	11	21.3	0.45	0.088	8.69	1.1	83.2	53.25		19.9	1.2	6.135
PLB	winter	2015-03-02	2015	Mar	30	7.19	575.8	575.8	1.21		12.39	0.51	0.24	0.75		20.1	2.11	0.07	8.66	1.06	88.5	56.64		15.3	0.4	6.021
PLB	spring	2012-05-30	2012	May	60	7.13	420.4	420.4	1.01	34.8	9.43	0.29	0.04	0.97	131	24.2	3.93	0.945	5.12	1.04	64.6	41.34		16.2		5.802
PLB	summer	2012-09-04	2012	Sep	60	7.35	676.9	676.9
PLB	autumn	2012-11-28	2012	Nov	60			-1000000
PLB	winter	2013-03-04	2013	Mar	60	7.05	428.8	428.8	1.04	39.64	8.87	0.45	0.03	0.84	17	23.1	1.14	0.116	7.67	1.86	69.3	44.35	0.06	24.5	0.7	6.296
PLB	spring	2013-05-29	2013	May	60	7.04	407.6	407.6	0.92	41.65	8.23	0.45	0.04	0.78	5	21.4	0.82	0.056	6.63	2.07	72.5	46.4	0.06	20.3	0.8	6.249
PLB	summer	2013-09-02	2013	Sep	60	7.25	573	573	1.26	49.25	10.14	0.75	0.07	1.05	20	25.2	0.11	0.105	3.79	0.12	67	42.88	0.08	27.2	1.5	6.443
PLB	autumn	2013-11-25	2013	Nov	60	7.46	700.5	700.5	1.16		11.57	0.37	0.06	0.9	7	23.1	0.47	0.071	5.79	0.64	88.6	56.7	0.03	21	1	5.349
PLB	winter	2014-03-04	2014	Mar	60	7.15	427.2	427.2	1.01	53.21	8.65	0.34	0.06	0.78	7	15.4	1	0.088	6.98	0.76	63.8	40.83	0.05	18.6	0.6	5.517
PLB	spring	2014-06-02	2014	Jun	60	7.23	9	9.041	1.12	31.13	9.13	0.33	0.05	0.76	18	20	0.36	0.09	7.5	0.53	65.9	42.18		16.9	0.6	5.568
PLB	summer	2014-08-28	2014	Aug	60	7.3	581.5	581.5	1.18		10.77	0.27	0.12	0.84	10	21.4	0.22	0.084	7.78	0.28	73.5	47.04		17.4	7.3	5.318
PLB	autumn	2014-12-04	2014	Dec	60	7.26	674.5	674.5	1.18	34.9	11.4	0.3	0.06	1.33		22.2	0.42	0.088	8.06	0.67	92.5	59.2		19.5	0.9	5.516
PLB	winter	2015-03-02	2015	Mar	60	7.1	439.4	439.4	1.02	38.77	11.28	0.36	0.06	0.69		20.8	2.21	0.074	7.95	1.45	75.3	48.19		18.5	0.8	5.917
PLB	spring	2012-05-30	2012	May	90	7.79	1361	1360	1.36	11.54	17.55	0.05	0.05	1.28	33	25.6	0.6	0.617	5.58	1.14	125	80		5.4		3.045
PLB	summer	2012-09-04	2012	Sep	90	7.79	1304	1304	1.45	12.78	17.03		0.04	1.15	23	29	1	0.06	7.03	2.24	147	94.08		4.9
PLB	autumn	2012-11-28	2012	Nov	90	7.79	1015	1015	1.5	11.11	15.01	0.0114	0.05	1.02		28.9	5.51	0.092	11.22	1.99	134	85.76		3.5		1.867
PLB	winter	2013-03-04	2013	Mar	90	7.63	1056	1056	1.32	12.82	14.81	0.03	0.04	1.01	19	24.5	1.8	0.05	8.94	2.4	125.7	80.45		5.7		2.882
PLB	spring	2013-05-29	2013	May	90	7.67	1032	1032	1.19	18.52	14.04	0.05	0.03	0.98	7.9	24.8	0.58		7.65	1.96	122.1	78.14		7.7	0.2	3.258
PLB	summer	2013-09-02	2013	Sep	90	7.82	1120	1120	1.49	21.41	15.34		0.07	1.15	15	29		0.06	5.76	1.27	111.1	71.1	0.03	12	0.4
PLB	autumn	2013-11-25	2013	Nov	90	7.64	1052	1052	1.43		15.44	0.13	0.07	1.08	12	27.1	1.83	0.064	6.61	2.02	114.7	73.41		16.1	0.4	4.223
PLB	winter	2014-03-04	2014	Mar	90	7.77	1174	1174	1.39	18.01	16.37	0.09	0.06	1.15	6	19.4	1.18	0.05	7.11	2.39	128.8	82.43		10.8	0.3	3.355
PLB	spring	2014-06-02	2014	Jun	90	7.73	22.7	22.68	1.43	20.2	15.22	0.09	0.09	1.08	13	24.7	0.11	0.063	7.24	1.87	110.5	70.72		12	0.3	3.646
PLB	summer	2014-08-28	2014	Aug	90	7.36	776.1	776.1
PLB	autumn	2014-12-04	2014	Dec	90	7.56	1166	1166	1.45	15.84	16.67	0.12	0.05	1.14		29.6	1.23	0.076	8.98	2.01	145	92.8		8.9	0.2	4.386
PLB	winter	2015-03-02	2015	Mar	90	7.73	1210	1210	1.5	21.68	17.65	0.07	0.21	1	15	26.4	1.24	0.06	9.25	2.21	144	92.16		10		3.482
								Levels	Depth.range		Season	Year	Pos.X	Be.ppb.AVE	Be.ppb.stde	Cr.ppb.AVE	Pb.ppb	Pb.ppb.stde	Total.water.vol.L	Avg.water.vol.L	STDE.water.vol.L
								topsoil	0-40		Spring	2012	1						59.3	14.8	8.3
								subsoil	60-90		Spring	2012	2						7	3.5	0.2
								topsoil	0-40		Summer	2012	3						19.8	5	2.9
								subsoil	60-90		Summer	2012	4						3.5	1.7	0.2
								topsoil	0-40		Autumn	2012	5	0.3	0.07	1.1	28.8	3.9	10.68	5.2	2.7
								subsoil	60-90		Autumn	2012	6	0.19		1.2	0.6		0.9	0.45	0.45
								topsoil	0-40		Winter	2012	7
								subsoil	60-90		Winter	2012	8
								topsoil	0-40		Spring	2013	9	0.15	0.04	1.18	12.63	2.26	51.2	12.2	6.9
								subsoil	60-90		Spring	2013	10	0.22	0.05	0.45	0.5		6.6	3.3	1
								topsoil	0-40		Summer	2013	11	0.1325	0.025	1.13	14.7	3.9	58	14.5	6.2
								subsoil	60-90		Summer	2013	12	0.2	0.03	0.6	0.65	0.04	7.7	3.9	0.1
								topsoil	0-40		Autumn	2013	13	0.18	0.04	1	18.6	2.96	29.9	7.5	4.3
								subsoil	60-90		Autumn	2013	14	0.16	0.02	0.18	0.6	0.11	4.1	2	1
								topsoil	0-40		Winter	2013	15	0.135	0.03	1.1	8.5	0.9	63	15.7	8.6
								subsoil	60-90		Winter	2013	16	0.2	0.02	0.5	0.25	0.05	8.6	4.3	1.2
								topsoil	0-40		Spring	2014	17	0.01		4.6	129.27	100.13	20.1	5	2.7
								subsoil	60-90		Spring	2014	18	0.01		1.65	0.8	0.2	4.1	2	0.5
								topsoil	0-40		Summer	2014	19			1.1	21.6	4.4	24.3	6.1	3.6
								subsoil	60-90		Summer	2014	20	0.01		0.7	1.5	0.32	2.9	1.4	0.1
								subsoil	60-90		Autumn	2014	21	0.16	0.02	0.18	0.6	0.11	27.5	6.9	3.6
								topsoil	0-40		Autumn	2014	22			2.9	21.4	3.7	4	2	1.2
								topsoil	0-40		Winter	2014	23	0.14	0.01	0.9	12.75	0.46	21	5.3	3.3
								subsoil	60-90		Winter	2014	24	0.15			0.35	0.05	5.9	2.9	1.2
								topsoil	0-30		Spring	2012	1						1.2	0.4	0.1
								subsoil	60-90		Spring	2012	2						9.6	4.8	3.5
								topsoil	0-30		Summer	2012	3					4.1	3.2	1.1	1
								subsoil	60-90		Summer	2012	4						2.2	1.1	1
								topsoil	0-30		Autumn	2012	5	0.3	0.03	1.8	2.3	1.14	9.7	3.2	2.7
								subsoil	60-90		Autumn	2012	6						0	0	0
								topsoil	0-30		Winter	2012	7
								subsoil	60-90		Winter	2012	8
								topsoil	0-30		Spring	2013	9	0.24	0.05	2.3	2.1	1.1	8.4	2.8	1.9
								subsoil	60-90		Spring	2013	10	0.3	0.01	0.3	0.1	0.08	4.5	2.3	1.3
								topsoil	0-30		Summer	2013	11	0.22	0.04	3.5	6.75	4.3	9.7	3.2	2.5
								subsoil	60-90		Summer	2013	12	0.01	0.01		0.3	0.1	6	3	2.6
								topsoil	0-30		Autumn	2013	13	0.275		1.6	2.1	1.31	8	2.7	2.3
								subsoil	60-90		Autumn	2013	14			0.02	0.15		3.6	1.8	1.5
								topsoil	0-30		Winter	2013	15	0.27	0.02	1.8	1.4	0.5	33	11	9.2
								subsoil	60-90		Winter	2013	16	0.07	0.02	0.65	0.15	0.05	4.9	2.5	1.9
								topsoil	0-30		Spring	2014	17			3.3	5.25	1.27	3.06	1.02	0.8
								subsoil	60-90		Spring	2014	18			0.95	0.25	0.05	3.8	1.9	1.7
								topsoil	0-30		Summer	2014	19			1.85	6.85	3.23	11.32	3.8	3.5
								subsoil	60-90		Summer	2014	20			0.3	0.45		1.2	0.6	0.5
								topsoil	0-30		Autumn	2014	21			3.9	27.9	25.8	18.4	6.1	4.9
								subsoil	60-90		Autumn	2014	22			0.55	0.15	0.05	0.4	0.2	0.1
								topsoil	0-30		Winter	2014	23	0.25	0.02	2.8	28.8	8	8.6	2.9	1.7
								subsoil	60-90		Winter	2014	24	0.04			0.3	0.14	5.3	2.7	2.3
								topsoil	0-40		Spring	2012	1			24.5			57	19	9
								subsoil	60-90		Spring	2012	2			10.8			3	1.5	0.6
								topsoil	0-40		Summer	2012	3			3.45			23.5	7.8	5
								subsoil	60-90		Summer	2012	4			4.9			1.9	1	0.5
								topsoil	0-40		Autumn	2012	5	0.13	0.04	31.9	5	2.6	35.5	11.8	6.9
								subsoil	60-90		Autumn	2012	6			3.5			0.8	0.4	0.4
								topsoil	0-40		Winter	2012	7
								subsoil	60-90		Winter	2012	8
								topsoil	0-40		Spring	2013	9	0.1	0.02	26.7	5.5	3	85.6	28.5	14.3
								subsoil	60-90		Spring	2013	10	0.03	0.03	14	0.5	0.3	5.1	1	0.2
								topsoil	0-40		Summer	2013	11	0.15	0.03	44.7	8.4	3.9	91.7	30.6	17.2
								subsoil	60-90		Summer	2013	12	0.06	0.03	19.6	0.95	0.55	2.4	1.2	0.2
								topsoil	0-40		Autumn	2013	13	0.11	0.05	40	8.3	3.5	41.5	13.9	9.4
								subsoil	60-90		Autumn	2013	14	0.03	0.02	18.6	0.7	0.3	0.9	0.5	0.1
								topsoil	0-40		Winter	2013	15	0.11	0.05	40	8.3	3.5	152	50.7	28
								subsoil	60-90		Winter	2013	16	0.03	0.03	15.1	0.35	0.35	2.7	1.4	0.1
								topsoil	0-40		Spring	2014	17			29.8	6.5	3.6	17.9	6	3.2
								subsoil	60-90		Spring	2014	18			14.5	0.45	0.15	0.7	0.4	0.1
								topsoil	0-40		Summer	2014	19			49.1	10		9.9	6.7	4.9
								subsoil	60-90		Summer	2014	20			17.4	7.3		0.4	0.2	0.1
								topsoil	0-40		Autumn	2014	21			36.6	7.3	3.3	69.2	23	14
								subsoil	60-90		Autumn	2014	22			14.2	0.55	0.35	1.1	0.5	0.1
								topsoil	0-40		Winter	2014	23	0.09	0.03	35.5	7.9	3.4	53.8	17.9	8.8
								subsoil	60-90		Winter	2014	24	0.03	0.02	14.5	0.4	0.2	1.2	0.6	0.2

## Sheet: Table ESM2
Year	a=as/aw	LYS	NAZ	PLB		Year	δ18Ogw	LYS	NAZ	PLB			Mean residence time T (months)
1			0.75	0.62		1			-9.3	-9.3		Year	LYS	NAZ	PLB
2			0.57	0.71		2			-9.2	-9.3		1		4.8	5.1
3						3						2		8.94	8.94
4		0.8	0.9	0.6		4		-9.9	-9.6	-9.8		3
5		0.58	0.29	0.26		5		-9.5	-9.3	-9.4		4	15.5	12.13	11.4
												5	9.4	10	6.6
							Infiltration coefficient
Catchment	Precipitation (mm)			Runoff (mm)			Runoff/Precipitation						Runoff FAST contribution
LYS	WP	GP	Total	WP	GP	Total	WP	GP	Total			Year	LYS	NAZ	PLB
1	339.3	366.1	705.4	199.3	22.3	221.6	0.587386	0.0609123	0.314148			1		0.315	0.22
2	491.5	602.6	1094.1	265.9	79	344.9	0.540997	0.131099	0.315236			2		0.215	0.215
3	389.8	649.9	1039.7	212.5	89	301.4	0.545151	0.136944	0.289891			3
4	461.7	305.6	767.3	328.7	12.9	341.6	0.711934	0.042212	0.445197			4	0.08	0.155	0.145
5	507.2	389.2	896.4	299.8	23.3	323.2	0.591088	0.0598664	0.360553			5	0.25	0.2	0.23
6	394	617	1011	205.7	54.8	261	0.522081	0.0888169	0.25816
NAZ												Mean residence time T (months) calculated from sine-wave approximation
1	299.7	340	639.7	131.8	19.8	151.7	0.439773	0.0582353	0.237142			LYS			NAZ			PLB
2	415.7	448.7	864.4	203.4	30.1	233.6	0.489295	0.0670827	0.270245		Year	LYS stream	LYS -10cm	LYS -20cm	NAZ stream	NAZ -10cm	NAZ -20cm	PLB stream	PLB -10cm	PLB -20cm
3	267.6	550	817.6	141.6	50.8	192.2	0.529148	0.0923636	0.235078		1				4.8		4	5.1	2	2.8
4	358.9	317.8	676.7	246	10.2	256.7	0.685428	0.0320957	0.379341		2				8.9	3.2	3	8.94	2.11	1.4
5	398	362.4	760.4	215.7	15.1	230.8	0.54196	0.0416667	0.303524		3
6	507	337	844	130.8	27	157.8	0.257988	0.0801187	0.186967		4	15.5	3.5	4.5	12.1	4.8	1.8	11.44	2.32	4.38
PLB											5	9.4	1.4	1.6	10	4.3	2.5	6.55	1.4	1.77
1	295.2	312.5	607.7	165.9	19.6	185.6	0.561992	0.06272	0.305414
2	396.2	459.3	855.5	203	58.3	261.3	0.512367	0.126932	0.305435		dD = A*δ18O+d
3	298.9	494.3	793.2	145.5	60.4	205.9	0.486785	0.122193	0.259581				LYS			NAZ			PLB
4	319.6	332.6	652.2	220.8	21	241.8	0.690864	0.0631389	0.370745				A	d	r2	A	d	r2	A	d	r2
5	391	311.1	702.1	235.7	24	259.7	0.602813	0.0771456	0.36989		bulk		7.98	10.55	0.981	7.94	9.93	0.985	7.73	7.24	0.979
6	273	489	762	153.1	56.7	209.8	0.560806	0.115951	0.275328		throughfall		7.75	8.17	0.988	7.84	9.8	0.976	7.31	3.85	0.971
WP (winter - not growing period XI-IV)											stream		5.37	-13.82	0.789	6.01	-7.5	0.848	7.12	2.46	0.873
GP (growing period V -X)											lysimeter -10cm		7.79	10.29	0.954	7.64	8.7	0.954	7.47	5.55	0.974
Precipitation record with time			d18O= A*t + M (t calendar time, M - intercept value)								lysimeter -20cm		8.11	12.91	0.974	7.27	4.41	0.987	7.65	7.41	0.984
	LYS			NAZ			PLB
	A	M	mean	A	M	mean	A	M	mean
1				0.392	-9.81	-9.38	0.115	-9.39	-9.28
2				0.1	-9.61	-9.28	0.138	-9.33	-9.26
3				0.164	-9.96		0.212	-9.91
4	0.346	-11.3	-9.93	0.2	-9.26	-9.55	0.22	-10.13	-9.76
5	-0.358	-4.15	-9.48	-0.44	-6.58	-9.31	-0.237	-8.1	-9.3
δ18O=A*t+B	Precipitation (mm)						stream
	LYS			NAZ			PLB			NAZ			PLB
	A	B	A	B	A	B	A	B	r2	A	B	r2	A	B	r2
1			0.0035	-10.18	0.01	-10.54				0.0035	-10.08	0.257	0.0032	-9.88	0.348
2			0.0068	-10.25	0.0025	-9.33				0.0017	-9.52	0.167	0.0021	-9.56	0.349
3			0.003	-10.03	0.0017	-9.64
4	0.0078	-11.3	0.045	-10.3	0.005	-10.47	0.005	-10	0.048	0.0016	-9.86	0.182	0.0008	-9.95	0.05
5	-0.0089	-7.4	-0.0109	-6.5	-0.0048	-8.07	-0.0006	-9.36	0.015	-0.0002	-9.28	0.0016	0.003	-9.93	0.291

## Sheet: Desc
	XLSTAT 2022.4.1.1373 - Descriptive statistics - Start time: 11/14/2022 at 12:44:09 / End time: 11/14/2022 at 12:44:11 / Microsoft Excel 16.010386
	Quantitative data: Workbook = SF_soil water_3yrs.xlsx / Sheet = R.quasyready / Range = 'R.quasyready'!$L$1:$N$193,'R.quasyready'!$Z$1:$AB$193 / 192 rows and 6 columns
	Qualitative data: Workbook = SF_soil water_3yrs.xlsx / Sheet = R.quasyready / Range = 'R.quasyready'!$B$1:$B$193,'R.quasyready'!$F$1:$F$193 / 192 rows and 2 columns
	Subsamples: Workbook = SF_soil water_3yrs.xlsx / Sheet = R.quasyready / Range = 'R.quasyready'!$A$1:$A$193 / 192 rows and 1 column
	Descriptive statistics (Quantitative data):
	Statistic	Doc.ppm | SampleID-LYS	Doc.ppm | SampleID-NAZ	Doc.ppm | SampleID-PLB	Mg.ppm | SampleID-LYS	Mg.ppm | SampleID-NAZ	Mg.ppm | SampleID-PLB	Al.ppm | SampleID-LYS	Al.ppm | SampleID-NAZ	Al.ppm | SampleID-PLB	Be.ppb | SampleID-LYS	Be.ppb | SampleID-NAZ	Be.ppb | SampleID-PLB	Cr.ppb | SampleID-LYS	Cr.ppb | SampleID-NAZ	Cr.ppb | SampleID-PLB	Pb.ppb | SampleID-LYS	Pb.ppb | SampleID-NAZ	Pb.ppb | SampleID-PLB
	Nbr. of observations	72	60	60	72	60	60	72	60	60	72	60	60	72	60	60	72	60	60
	Minimum	3.43	2.24	11.11	0.06	0.4	4.58	0.34	0.04	0	0.06	0	0	0	0	1.2	0.2	0	0
	Maximum	90.48	101.58	96.26	0.42	2.07	17.65	3.08	3.32	3.53	0.45	0.32	0.2	8.2	6.3	57.2	36.4	25.7	14.7
	1st Quartile	7.26	4.1675	31.13	0.07	0.6175	8.44	0.94	0.1	0.26	0.13	0.045	0.03	0.5	0.5	13.425	0.6	0.2	0.6
	Lower bound on frequencies (97.5%)	29.585	16.705	42.67	0.12	0.72	9.85	1.13	0.66	0.45	0.16	0.23	0.07	0.9	1.05	20.25	9.5	0.9	1.3
	Upper bound on frequencies (97.5%)	41.35	26.79	72	0.175	1.0025	11.485	1.54	1.2175	1.9	0.21	0.27	0.13	1.3	1.825	35.15	18.3	2.9	8.075
	Lower bound on proportions (97.5%)	26.8435	19.844	48.5847	0.137937	0.826591	10.4809	1.29651	0.803227	1.06021	0.174839	0.16913	0.0834483	1.14211	1.465	24.8519	10.8868	2.58649	4.36087
	Variance (n-1)	363.355	372.269	638.646	0.00693922	0.113679	10.4241	0.356033	0.641157	1.09304	0.00589914	0.0131083	0.00379483	1.59427	2.50797	237.5	100.525	23.0312	21.6007
	Standard deviation (n-1)	19.0619	19.2943	25.2714	0.083302	0.337163	3.22864	0.596685	0.800723	1.04549	0.0768059	0.114491	0.0616022	1.26264	1.58366	15.411	10.0262	4.79908	4.64765
	Standard error of the mean	2.46088	3.05069	3.61021	0.0104951	0.0508292	0.43535	0.0751752	0.120713	0.140973	0.0137947	0.0238731	0.0114392	0.167241	0.250398	2.09718	1.37721	0.788964	0.685259
	Box plots:
	P-P plots:
	Descriptive statistics (Qualitative data):
	Variable\Statistic	Nbr. of observations	Nbr. of missing values	Sum of weights	Breakdown per subsample (%)	Nbr. of categories	Mode	Mode frequency	Categories	Frequency per category	Rel. frequency per category (%)	Lower bound on frequencies (95%)	Upper bound on frequencies (95%)	Proportion per category	Lower bound on proportions (95%)	Upper bound on proportions (95%)
	Season | SampleID-LYS	72	0	72	92.3077	4	spring	18	autumn	18	25	13.5619	36.4381	0.25	0.135619	0.364381
									spring	18	25	13.5619	36.4381	0.25	0.135619	0.364381
									summer	18	25	13.5619	36.4381	0.25	0.135619	0.364381
									winter	18	25	13.5619	36.4381	0.25	0.135619	0.364381
	Season | SampleID-NAZ	60	0	60	76.9231	4	spring	15	autumn	15	25	12.4702	37.5298	0.25	0.124702	0.375298
									spring	15	25	12.4702	37.5298	0.25	0.124702	0.375298
									summer	15	25	12.4702	37.5298	0.25	0.124702	0.375298
									winter	15	25	12.4702	37.5298	0.25	0.124702	0.375298
	Season | SampleID-PLB	60	0	60	76.9231	4	spring	15	autumn	15	25	12.4702	37.5298	0.25	0.124702	0.375298
									spring	15	25	12.4702	37.5298	0.25	0.124702	0.375298
									summer	15	25	12.4702	37.5298	0.25	0.124702	0.375298
									winter	15	25	12.4702	37.5298	0.25	0.124702	0.375298
	Yposition | SampleID-LYS	72	0	72	92.3077	6	10	12	10	12	16.6667	6.82231	26.511	0.166667	0.0682231	0.26511
									20	12	16.6667	6.82231	26.511	0.166667	0.0682231	0.26511
									30	12	16.6667	6.82231	26.511	0.166667	0.0682231	0.26511
									40	12	16.6667	6.82231	26.511	0.166667	0.0682231	0.26511
									60	12	16.6667	6.82231	26.511	0.166667	0.0682231	0.26511
									90	12	16.6667	6.82231	26.511	0.166667	0.0682231	0.26511
	Yposition | SampleID-NAZ	60	0	60	76.9231	5	10	12	10	12	20	8.42545	31.5746	0.2	0.0842545	0.315746
									20	12	20	8.42545	31.5746	0.2	0.0842545	0.315746
									30	12	20	8.42545	31.5746	0.2	0.0842545	0.315746
									40	0	0	0	0	0	0	0
									60	12	20	8.42545	31.5746	0.2	0.0842545	0.315746
									90	12	20	8.42545	31.5746	0.2	0.0842545	0.315746
	Yposition | SampleID-PLB	60	0	60	76.9231	5	10	12	10	12	20	8.42545	31.5746	0.2	0.0842545	0.315746
									20	12	20	8.42545	31.5746	0.2	0.0842545	0.315746
									30	12	20	8.42545	31.5746	0.2	0.0842545	0.315746
									40	0	0	0	0	0	0	0
									60	12	20	8.42545	31.5746	0.2	0.0842545	0.315746
									90	12	20	8.42545	31.5746	0.2	0.0842545	0.315746

## Sheet: AHC
	XLSTAT 2022.4.1.1373 - Agglomerative hierarchical clustering (AHC) - Start time: 11/14/2022 at 11:43:57 / End time: 11/14/2022 at 11:45:01 / Microsoft Excel 16.010386
	Observations/variables table: Workbook = SF_soil water_3yrs.xlsx / Sheet = R.quasyready / Range = 'R.quasyready'!$F$1:$F$193,'R.quasyready'!$L$1:$N$193,'R.quasyready'!$Z$1:$AB$193 / 192 rows and 7 columns
	Cluster columns
	Similarity: Pearson correlation coefficient
	Agglomeration method: Weighted pair-group average
	Center: No / Reduce: No
	Truncation: Hartigan index (adapted)
	Number of removed observations: 114
	Summary statistics:
	Variable	Observations	Obs. with missing data	Obs. without missing data	Minimum	Maximum	Mean	Std. deviation
	Yposition	78	0	78	10	90	40.2564	29.4968
	Doc.ppm	78	0	78	2.83	96.26	33.4927	24.6033
	Mg.ppm	78	0	78	0.06	16.37	3.56923	4.84343
	Al.ppm	78	0	78	0	3.53	1.13835	0.83956
	Be.ppb	78	0	78	0	0.45	0.147179	0.0926647
	Cr.ppb	78	0	78	0	57.2	10.25	15.9855
	Pb.ppb	78	0	78	0	32.9	5.83718	7.14856
	Correlation matrix:
		Depth lysimeter	DOC (ppm)	Mg (ppm)	Al (ppm)	Be (ppb)	CR (ppb)	Pb (ppb)
	Depth lysimeter	1	-0.6133	0.129294	-0.483359	-0.419754	-0.306745	-0.549066
	DOC (ppm)	-0.6133	1	0.352961	0.65144	0.11004	0.76735	0.612534
	Mg (ppm)	0.129294	0.352961	1	-0.0816795	-0.501117	0.640956	-0.211672
	Al (ppm)	-0.483359	0.65144	-0.0816795	1	0.649976	0.494852	0.442002
	Be (ppb)	-0.419754	0.11004	-0.501117	0.649976	1	-0.135526	0.250267
	CR (ppb)	-0.306745	0.76735	0.640956	0.494852	-0.135526	1	0.0865
	Pb (ppb)	-0.549066	0.612534	-0.211672	0.442002	0.250267	0.0865	1
	Node statistics:
	Node	Level	Weight	Objects	Left son	Right son
	13	-0.332838	7	7	1	12
	12	0.0316622	6	6	10	11
	11	0.346134	3	3	7	9
	10	0.496959	3	3	3	8
	9	0.649976	2	2	4	5
	8	0.76735	2	2	2	6
	Evolution of indices:
	Number of clusters	2	3	4	5
	Silhouette index	0.136581	-0.38267	-0.423153	-0.452139
	Hartigan index (H)	2.2266	1.80673	1.72666	1.50451
	H(k-1) - H(k)	0.2344	0.419868	0.0800677	0.222159
	Calinski & Harabasz index	2.461	2.64567	2.72175	2.96742
	Agglomerative hierarchical clustering (AHC) / Number of clusters = 3:
	Inertia decomposition for the optimal classification:
		Absolute	Percent
	Within-cluster	67637.2	0.271662
	Between-clusters	181338	0.728338
	Total inertia	248975	1
	Cluster centroids:
	Cluster	Obs3	Obs4	Obs5	Obs6	Obs7	Obs8	Obs15	Obs16	Obs17	Obs18	Obs19	Obs20	Obs28	Obs29	Obs30	Obs39	Obs40	Obs41	Obs42	Obs43	Obs51	Obs52	Obs53	Obs54	Obs55	Obs56	Obs64	Obs65	Obs66	Obs67	Obs68	Obs75	Obs76	Obs77	Obs78	Obs79	Obs80	Obs87	Obs88	Obs89	Obs90	Obs91	Obs92	Obs101	Obs112	Obs113	Obs116	Obs124
	1	10	10	10	10	10	10	20	20	20	20	20	20	30	30	30	40	40	40	40	40	60	60	60	60	60	60	90	90	90	90	90	10	10	10	10	10	10	20	20	20	20	20	20	30	60	60	60	90
	2	13.6833	7.04333	13.1367	13.5767	16.2333	10.4333	14.0067	9.06333	15.0033	14.1233	15.6467	10.9	13.21	17.04	18.4067	30.57	8.47	13.9933	7.44	14.5167	3.47667	2.33333	2.96	3.28	2.92667	2.56	1.79667	1.81333	1.85667	1.76667	1.96667	13.2767	9.55333	13.84	18.2433	10.2633	5.70333	13.8033	5.89333	6.77667	7.21	7.95333	5.21667	7.64333	4.52	3.88	3.63667	1.43
	3	6.83667	2.97	5.57667	6.28333	7.18	4.70333	7.35667	3.64333	6.10333	7.70667	8.29667	4.52667	3.52667	3.62667	5.53333	11.8333	2.69	3.63	1.84	4.59	0.616667	0.47	0.713333	0.663333	0.57	0.56	0.65	0.886667	0.75	0.483333	0.496667	1.99	1.32	2.19333	4.75	1.70333	0.903333	0.74	0.806667	0.986667	0.87	0.61	1.12333	0.386667	0.13	0.116667	0.193333	0.0733333
	Distances between the cluster centroids:
		1	2	3
	1	0	396.715	431.322
	2	396.715	0	162.994
	3	431.322	162.994	0
	Central objects:
	Cluster	Obs3	Obs4	Obs5	Obs6	Obs7	Obs8	Obs15	Obs16	Obs17	Obs18	Obs19	Obs20	Obs28	Obs29	Obs30	Obs39	Obs40	Obs41	Obs42	Obs43	Obs51	Obs52	Obs53	Obs54	Obs55	Obs56	Obs64	Obs65	Obs66	Obs67	Obs68	Obs75	Obs76	Obs77	Obs78	Obs79	Obs80	Obs87	Obs88	Obs89	Obs90	Obs91	Obs92	Obs101	Obs112	Obs113	Obs116	Obs124
	1 (Yposition)	10	10	10	10	10	10	20	20	20	20	20	20	30	30	30	40	40	40	40	40	60	60	60	60	60	60	90	90	90	90	90	10	10	10	10	10	10	20	20	20	20	20	20	30	60	60	60	90
	2 (Cr.ppb)	1	0.6	0.9	0.9	0.9	1	1.4	0.9	1.1	1.2	0.9	0.8	1.9	1.6	1.8	1.1	1	1.1	0.6	1.1	1.2	0.5	0.5	0.6	0.5	0	0.5	0	0	0	0	2.5	2.6	4.7	5.6	1.8	1.3	1.1	1.9	1.4	1.4	1.4	1.9	0.9	0.7	0.6	0	0.6
	3 (Al.ppm)	0.74	0.34	0.56	0.49	0.64	0.59	2.62	0.82	1.28	1.16	1.53	1.33	1.05	1.24	1.56	2.34	1.84	2.62	1.55	1.68	1.06	1.03	1.47	1.13	0.98	1.13	1.42	2	1.41	0.96	1.05	1.95	1.41	1.99	1.97	1.14	1.28	1.07	0.83	1.19	0.88	1.05	1.2	0.49	0.1	0.11	0.13	0.07
	Distances between the central objects:
		1 (Yposition)	2 (Cr.ppb)	3 (Al.ppm)
	1 (Yposition)	0	423.291	433.878
	2 (Cr.ppb)	423.291	0	158.693
	3 (Al.ppm)	433.878	158.693	0
	Results by cluster:
	Cluster	1	2	3
	Number of objects by cluster	1	3	3
	Sum of weights	1	3	3
	Within-cluster variance	0	31841.6	1976.97
	Minimum distance to centroid	0	72.077	22.1554
	Average distance to centroid	0	137.091	34.1873
	Maximum distance to centroid	0	191.525	50.9383
		Yposition	Doc.ppm	Al.ppm
			Mg.ppm	Be.ppb
			Cr.ppb	Pb.ppb
	Results by object:
	Observation	Cluster	Distance to centroid	Correlations with centroids
	Yposition	1	0	1
	Doc.ppm	2	191.525	0.943691
	Mg.ppm	2	147.67	0.581523
	Al.ppm	3	22.1554	0.535097
	Be.ppb	3	29.4683	0.319968
	Cr.ppb	2	72.077	0.928768
	Pb.ppb	3	50.9383	0.994257
[truncated: 32 more columns]

## Sheet: ANCOVA DOC-Al
	XLSTAT 2022.4.1.1373 - ANCOVA - Start time: 11/14/2022 at 12:31:24 / End time: 11/14/2022 at 12:31:25 / Microsoft Excel 16.010386
	Y / Dependent variables: Workbook = SF_soil water_3yrs.xlsx / Sheet = R.quasyready / Range = R.quasyready!$L$1:$L$193 / 192 rows and 1 column
	X / Quantitative: Workbook = SF_soil water_3yrs.xlsx / Sheet = R.quasyready / Range = R.quasyready!$N$1:$N$193 / 192 rows and 1 column
	X / Qualitative: Workbook = SF_soil water_3yrs.xlsx / Sheet = R.quasyready / Range = R.quasyready!$A$1:$A$193 / 192 rows and 1 column
	Constraints: an=0
	Confidence interval (%): 97.5
	Tolerance: 0.0001
	Use least squares means: Yes
	Number of removed observations: 43
	Summary statistics (Quantitative data):
	Variable	Observations	Obs. with missing data	Obs. without missing data	Minimum	Maximum	Mean	Std. deviation
	Doc.ppm	149	0	149	2.24	101.58	32.1142	24.3279
	Al.ppm	149	0	149	0	3.53	1.10828	0.849692
	Summary statistics (Qualitative data):
	Variable	Categories	Counts	Frequencies	%
	SampleID	LYS	60	60	40.2685
		NAZ	40	40	26.8456
		PLB	49	49	32.8859
	Correlation matrix:
		Al.ppm	SampleID-LYS	SampleID-NAZ	SampleID-PLB	Doc.ppm
	Al.ppm	1	0.164882	-0.189015	0.00617062	0.636676
	SampleID-LYS	0.164882	1	-0.49739	-0.57475	-0.178488
	SampleID-NAZ	-0.189015	-0.49739	1	-0.424048	-0.306568
	SampleID-PLB	0.00617062	-0.57475	-0.424048	1	0.475513
	Doc.ppm	0.636676	-0.178488	-0.306568	0.475513	1
	Multicolinearity statistics:
		Al.ppm	SampleID-LYS	SampleID-NAZ	SampleID-PLB
	Tolerance	0.9576	0.972814	0.964273	0.999962
	VIF	1.04428	1.02795	1.03705	1.00004
	Regression of variable Doc.ppm:
	Goodness of fit statistics (Doc.ppm):
	Observations	149
	Sum of weights	149
	DF	145
	R²	0.627978
	Adjusted R²	0.620281
	MSE	224.735
	RMSE	14.9912
	MAPE	82.9488
	DW	0.87657
	Cp	4
	AIC	810.769
	SBC	822.785
	PC	0.392548
	Analysis of variance (Doc.ppm):
	Source	DF	Sum of squares	Mean squares	F	Pr > F	p-values signification codes
	Model	3	55006.5	18335.5	81.5872	5.64697e-31	***
	Error	145	32586.6	224.735
	Corrected Total	148	87593.1
	Computed against model Y=Mean(Y)
	Signification codes: 0 < *** < 0.001 < ** < 0.01 < * < 0.05 < . < 0.1 < ° < 1
	Model parameters (Doc.ppm):
	Source	Value	Standard error	t	Pr > |t|	Lower bound (97.50%)	Upper bound (97.50%)	p-values signification codes
	Intercept	28.2388	2.70567	10.4369	2.2804e-19	22.1106	34.3669	***
	Al.ppm	18.2353	1.48201	12.3045	0	14.8787	21.592	***
	SampleID-LYS	-24.7061	2.89656	-8.52945	1.77636e-14	-31.2666	-18.1456	***
	SampleID-NAZ	-23.7863	3.21977	-7.38757	1.08602e-11	-31.0788	-16.4938	***
	SampleID-PLB	0	0
	Signification codes: 0 < *** < 0.001 < ** < 0.01 < * < 0.05 < . < 0.1 < ° < 1
	Equation of the model (Doc.ppm):
	Doc.ppm = 28.2387551187466+18.2353295538034*Al.ppm-24.7060847541034*SampleID-LYS-23.7862850279191*SampleID-NAZ
	Standardized coefficients (Doc.ppm):
	Source	Value	Standard error	t	Pr > |t|	Lower bound (97.50%)	Upper bound (97.50%)	p-values signification codes
	Al.ppm	0.636899	0.0517617	12.3045	0	0.519664	0.754135	***
	SampleID-LYS	-0.499743	0.0585903	-8.52945	1.77636e-14	-0.632445	-0.367041	***
	SampleID-NAZ	-0.434752	0.0588492	-7.38757	1.08602e-11	-0.568041	-0.301464	***
	SampleID-PLB	0	0
	Signification codes: 0 < *** < 0.001 < ** < 0.01 < * < 0.05 < . < 0.1 < ° < 1
	Predictions and residuals (Doc.ppm):
	Observation	Weight	Al.ppm	Doc.ppm	Pred(Doc.ppm)	Residual	Std. residual	Std. dev. on pred. (Mean)	Lower bound 97.500% (Mean)	Upper bound 97.500% (Mean)	Std. dev. on pred. (Observation)	Lower bound 97.500% (Observation)	Upper bound 97.500% (Observation)
	Obs1	1	0.63	29.05	15.0209	14.0291	0.935822	2.16074	10.127	19.9148	15.1461	-19.2837	49.3255
	Obs2	1	0.58	32.48	14.1092	18.3708	1.22544	2.19469	9.13836	19.08	15.151	-20.2065	48.4248
	Obs3	1	0.74	39.72	17.0268	22.6932	1.51377	2.09335	12.2856	21.7681	15.1366	-17.2564	51.31
	Obs4	1	0.34	20.46	9.73268	10.7273	0.715576	2.38315	4.33505	15.1303	15.1794	-24.6474	44.1128
	Obs5	1	0.56	38.38	13.7445	24.6355	1.64334	2.20883	8.74165	18.7473	15.153	-20.5759	48.0648
	Obs6	1	0.49	39.66	12.468	27.192	1.81387	2.26065	7.34779	17.5882	15.1607	-21.8696	46.8056
	Obs7	1	0.64	47.58	15.2033	32.3767	2.15972	2.15419	10.3242	20.0823	15.1452	-19.0992	49.5058
	Obs8	1	0.59	30.12	14.2915	15.8285	1.05585	2.18774	9.33646	19.2466	15.15	-20.0219	48.6049
	Obs9	1	0.65	48.73	15.3856	33.3444	2.22427	2.14772	10.5212	20.25	15.1442	-18.9148	49.6861
	Obs10	1	0.77	49.57	17.5739	31.9961	2.13433	2.07681	12.8701	22.2777	15.1343	-16.7041	51.8519
	Obs11	1	0.94	46.67	20.6739	25.9961	1.7341	1.99925	16.1457	25.202	15.1239	-13.5805	54.9282
	Obs12	1	0.94	34.48	20.6739	13.8061	0.92095	1.99925	16.1457	25.202	15.1239	-13.5805	54.9282
	Obs13	1	1.3	32.64	27.2386	5.4014	0.360306	1.93562	22.8546	31.6226	15.1156	-6.997	61.4742
	Obs14	1	1.59	32.04	32.5268	-0.486844	-0.0324754	1.98971	28.0203	37.0334	15.1226	-1.72466	66.7783
	Obs15	1	2.62	40.32	51.3092	-10.9892	-0.733047	2.77474	45.0247	57.5938	15.2458	16.7788	85.8397
	Obs16	1	0.82	26.2	18.4856	7.71436	0.514594	2.05109	13.8401	23.1312	15.1308	-15.7844	52.7557
	Obs17	1	1.28	43.79	26.8739	16.9161	1.1284	1.93535	22.4905	31.2573	15.1156	-7.36163	61.1094
	Obs18	1	1.16	41.02	24.6857	16.3343	1.0896	1.94328	20.2843	29.087	15.1166	-9.55217	58.9235
	Obs19	1	1.53	45.77	31.4327	14.3373	0.956382	1.97096	26.9687	35.8968	15.1202	-2.81322	65.6787
	Obs20	1	1.33	31.72	27.7857	3.93434	0.262444	1.93687	23.3988	32.1725	15.1158	-6.4503	62.0216
	Obs21	1	1.28	45.14	26.8739	18.2661	1.21846	1.93535	22.4905	31.2573	15.1156	-7.36163	61.1094
	Obs22	1	1.09	45.86	23.4092	22.4508	1.4976	1.95537	18.9804	27.8379	15.1182	-10.8322	57.6505
	Obs23	1	1.49	49.49	30.7033	18.7867	1.25318	1.96061	26.2627	35.1439	15.1188	-3.53958	64.9462
	Obs24	1	0.98	31.24	21.4033	9.83671	0.656167	1.98521	16.907	25.8996	15.122	-12.8469	55.6535
	Obs28	1	1.05	37.64	22.6798	14.9602	0.997937	1.96471	18.2299	27.1297	15.1194	-11.5643	56.9239
	Obs29	1	1.24	49.4	26.1445	23.2555	1.55128	1.93619	21.7592	30.5298	15.1157	-8.09128	60.3802
	Obs30	1	1.56	53.32	31.9798	21.3402	1.42352	1.97986	27.4956	36.464	15.1213	-2.26879	66.2284
	Obs36	1	3.08	51.03	59.6975	-8.66749	-0.578173	3.29772	52.2284	67.1665	15.3496	24.9319	94.463
	Obs37	1	2.83	14.74	55.1387	-40.3987	-2.69483	3.00561	48.3312	61.9461	15.2895	20.5092	89.7681
	Obs39	1	2.34	90.48	46.2033	44.2767	2.95352	2.49423	40.5541	51.8526	15.1972	11.7828	80.6238
	Obs40	1	1.84	24.33	37.0857	-12.7557	-0.850879	2.10677	32.314	41.8573	15.1385	2.79828	71.3731
	Obs41	1	2.62	40.79	51.3092	-10.5192	-0.701695	2.77474	45.0247	57.5938	15.2458	16.7788	85.8397
	Obs42	1	1.55	21.63	31.7974	-10.1674	-0.678228	1.97679	27.3202	36.2747	15.1209	-2.45023	66.0451
	Obs43	1	1.68	42.34	34.168	8.17198	0.545119	2.02483	29.582	38.7541	15.1273	-0.0940345	68.4301
	Obs45	1	1.93	39.27	38.7269	0.543144	0.0362309	2.16294	33.828	43.6257	15.1464	4.42153	73.0322
	Obs47	1	2.3	45.13	45.4739	-0.343928	-0.0229421	2.45726	39.9084	51.0394	15.1912	11.0671	79.8808
	Obs48	1	2	29.01	40.0033	-10.9933	-0.73332	2.21121	34.9951	45.0115	15.1534	5.68222	74.3244
	Obs49	1	1.24	6.3	26.1445	-19.8445	-1.32374	1.93619	21.7592	30.5298	15.1157	-8.09128	60.3802
	Obs50	1	1.08	7.27	23.2268	-15.9568	-1.06442	1.95754	18.7932	27.6605	15.1184	-11.0152	57.4688
	Obs51	1	1.06	9.17	22.8621	-13.6921	-0.913346	1.96221	18.4179	27.3064	15.119	-11.3812	57.1055
	Obs52	1	1.03	6.44	22.3151	-15.8751	-1.05896	1.97003	17.8531	26.777	15.1201	-11.9306	56.5607
	Obs53	1	1.47	8.29	30.3386	-22.0486	-1.47077	1.95609	25.9082	34.769	15.1182	-3.90296	64.5802
	Obs54	1	1.13	9.16	24.1386	-14.9786	-0.999161	1.9478	19.727	28.5502	15.1172	-10.1005	58.3777
	Obs55	1	0.98	8.21	21.4033	-13.1933	-0.880071	1.98521	16.907	25.8996	15.122	-12.8469	55.6535
	Obs56	1	1.13	7.62	24.1386	-16.5186	-1.10189	1.9478	19.727	28.5502	15.1172	-10.1005	58.3777
	Obs57	1	1.03	7.85	22.3151	-14.4651	-0.964905	1.97003	17.8531	26.777	15.1201	-11.9306	56.5607
	Obs58	1	1.01	6.67	21.9504	-15.2804	-1.01929	1.97579	17.4754	26.4253	15.1208	-12.297	56.1977
	Obs59	1	1.06	10.76	22.8621	-12.1021	-0.807283	1.96221	18.4179	27.3064	15.119	-11.3812	57.1055
	Obs60	1	1.05	7.23	22.6798	-15.4498	-1.03059	1.96471	18.2299	27.1297	15.1194	-11.5643	56.9239
	Obs61	1	1.55	3.43	31.7974	-28.3674	-1.89228	1.97679	27.3202	36.2747	15.1209	-2.45023	66.0451
	Obs62	1	1	4.4	21.768	-17.368	-1.15855	1.97882	17.2861	26.2499	15.1212	-12.4803	56.0163
	Obs64	1	1.42	4.77	29.4268	-24.6568	-1.64476	1.94671	25.0177	33.836	15.117	-4.81198	63.6657
	Obs65	1	2	5.3	40.0033	-34.7033	-2.31492	2.21121	34.9951	45.0115	15.1534	5.68222	74.3244
	Obs66	1	1.41	5.45	29.2445	-23.7945	-1.58723	1.94516	24.8389	33.6501	15.1168	-4.99389	63.4829
	Obs67	1	0.96	5.2	21.0386	-15.8386	-1.05653	1.99202	16.5268	25.5504	15.1229	-13.2136	55.2908
	Obs68	1	1.05	5.83	22.6798	-16.8498	-1.12398	1.96471	18.2299	27.1297	15.1194	-11.5643	56.9239
	Obs69	1	0.92	4.19	20.3092	-16.1192	-1.07524	2.00689	15.7637	24.8546	15.1249	-13.9475	54.5658
	Obs70	1	0.93	4.62	20.4915	-15.8715	-1.05873	2.00302	15.9549	25.0282	15.1244	-13.764	54.747
	Obs71	1	0.92	6.11	20.3092	-14.1992	-0.947169	2.00689	15.7637	24.8546	15.1249	-13.9475	54.5658
	Obs72	1	0.91	5.1	20.1268	-15.0268	-1.00238	2.01086	15.5724	24.6813	15.1254	-14.131	54.3847
	Obs75	1	1.95	36.09	40.0114	-3.92136	-0.261578	2.8818	33.4843	46.5384	15.2656	5.43595	74.5868
	Obs76	1	1.41	25.31	30.1643	-4.85428	-0.32381	2.51433	24.4695	35.859	15.2006	-4.26371	64.5923
	Obs77	1	1.99	35.9	40.7408	-4.84078	-0.322909	2.91593	34.1364	47.3451	15.2721	6.15069	75.3309
	Obs78	1	1.97	48.21	40.3761	7.83393	0.52257	2.89876	33.8106	46.9415	15.2689	5.79339	74.9588
	Obs79	1	1.14	27.96	25.2407	2.71925	0.18139	2.41055	19.7811	30.7004	15.1837	-9.14915	59.6306
	Obs80	1	1.28	14.8	27.7937	-12.9937	-0.866757	2.45679	22.2293	33.3581	15.1911	-6.61298	62.2004
	Obs81	1	1.46	35.5	31.0761	4.42395	0.295104	2.54001	25.3231	36.829	15.2048	-3.36161	65.5137
	Obs82	1	0.98	41.05	22.3231	18.7269	1.2492	2.37886	16.9352	27.711	15.1787	-12.0555	56.7017
	Obs83	1	3.32	101.58	64.9938	36.5862	2.44052	4.36838	55.0997	74.8878	15.6147	29.6278	100.36
	Obs84	1	2.67	52.67	53.1408	-0.4708	-0.0314052	3.59739	44.993	61.2886	15.4168	18.2231	88.0585
	Obs86	1	1.14	22.14	25.2407	-3.10075	-0.206838	2.41055	19.7811	30.7004	15.1837	-9.14915	59.6306
	Obs87	1	1.07	39.25	23.9643	15.2857	1.01965	2.39385	18.5424	29.3861	15.1811	-10.4196	58.3482
	Obs88	1	0.83	15.06	19.5878	-4.52779	-0.302031	2.3704	14.219	24.9566	15.1774	-14.7878	53.9634
	Obs89	1	1.19	18.35	26.1525	-7.80251	-0.520474	2.42513	20.6598	31.6452	15.1861	-8.24264	60.5477
	Obs90	1	0.88	19.65	20.4996	-0.84956	-0.0566707	2.37091	15.1296	25.8695	15.1775	-13.8762	54.8753
	Obs91	1	1.05	21.67	23.5996	-1.92957	-0.128714	2.38988	18.1867	29.0124	15.1805	-10.7829	57.9821
	Obs92	1	1.2	12.75	26.3349	-13.5849	-0.906191	2.4283	20.835	31.8348	15.1866	-8.06144	60.7312
	Obs93	1	1.11	21.4	24.6937	-3.29369	-0.219708	2.40286	19.2514	30.136	15.1825	-9.69345	59.0808
	Obs94	1	1.27	26.4	27.6113	-1.21134	-0.0808035	2.45293	22.0557	33.167	15.1905	-6.79393	62.0166
	Obs95	1	1.86	32.21	38.3702	-6.16018	-0.410921	2.80809	32.0101	44.7303	15.2519	3.8259	72.9145
	Obs96	1	1.58	20.53	33.2643	-12.7343	-0.849453	2.60921	27.3547	39.1739	15.2165	-1.1999	67.7285
	Obs97	1	0.34	9	10.6525	-1.65248	-0.11023	2.48524	5.02363	16.2813	15.1958	-23.7647	45.0696
	Obs101	1	0.49	21.36	13.3878	7.97222	0.531794	2.42769	7.88926	18.8863	15.1865	-21.0083	47.7839
	Obs109	1	0.13	4.48	6.82306	-2.34306	-0.156296	2.59581	0.943771	12.7024	15.2142	-27.6359	41.2821
	Obs112	1	0.1	12.35	6.276	6.074	0.405172	2.61425	0.354946	12.1971	15.2174	-28.1901	40.7422
	Obs113	1	0.11	10.48	6.45836	4.02164	0.268268	2.60803	0.551379	12.3653	15.2163	-28.0054	40.9221
	Obs116	1	0.13	10.45	6.82306	3.62694	0.241938	2.59581	0.943771	12.7024	15.2142	-27.6359	41.2821
	Obs117	1	0.13	3.77	6.82306	-3.05306	-0.203657	2.59581	0.943771	12.7024	15.2142	-27.6359	41.2821
	Obs120	1	0.17	19.95	7.55248	12.3975	0.826989	2.57221	1.72663	13.3783	15.2102	-26.8974	42.0024
	Obs121	1	0.09	2.24	6.09365	-3.85365	-0.257061	2.62054	0.158356	12.0289	15.2185	-28.3749	40.5622
	Obs122	1	0.052	2.41	5.40071	-2.99071	-0.199498	2.64504	-0.590091	11.3915	15.2227	-29.0775	39.8789
	Obs124	1	0.07	3.06	5.72894	-2.66894	-0.178034	2.63331	-0.235288	11.6932	15.2207	-28.7447	40.2025
	Obs125	1	0.06	2.83	5.54659	-2.71659	-0.181213	2.6398	-0.43234	11.5255	15.2218	-28.9295	40.0227
	Obs126	1	0.04	4.3	5.18188	-0.881883	-0.0588269	2.65298	-0.826899	11.1907	15.2241	-29.2994	39.6632
	Obs127	1	0.09	4.62	6.09365	-1.47365	-0.0983012	2.62054	0.158356	12.0289	15.2185	-28.3749	40.5622
	Obs128	1	0.1	2.92	6.276	-3.356	-0.223865	2.61425	0.354946	12.1971	15.2174	-28.1901	40.7422
	Obs129	1	0.1	2.43	6.276	-3.846	-0.256551	2.61425	0.354946	12.1971	15.2174	-28.1901	40.7422
	Obs130	1	0.07	2.79	5.72894	-2.93894	-0.196045	2.63331	-0.235288	11.6932	15.2207	-28.7447	40.2025
	Obs131	1	0.04	2.63	5.18188	-2.55188	-0.170226	2.65298	-0.826899	11.1907	15.2241	-29.2994	39.6632
	Obs132	1	0.1	3.21	6.276	-3.066	-0.204521	2.61425	0.354946	12.1971	15.2174	-28.1901	40.7422
	Obs133	1	1.55	42.67	56.5035	-13.8335	-0.922778	2.23621	51.4387	61.5683	15.157	22.1741	90.8329
	Obs134	1	0.45	57.72	36.4447	21.2753	1.41919	2.35794	31.1041	41.7852	15.1755	2.07347	70.8158
	Obs135	1	2.71	79.26	77.6565	1.6035	0.106963	3.18886	70.434	84.879	15.3266	42.9431	112.37
	Obs136	1	1.52	49.98	55.9565	-5.97646	-0.398665	2.22382	50.9197	60.9932	15.1552	21.6312	90.2817
	Obs137	1	1.59	70.06	57.2329	12.8271	0.855642	2.25398	52.1278	62.338	15.1597	22.8975	91.5683
	Obs138	1	2.44	96.26	72.733	23.527	1.56939	2.90484	66.1537	79.3122	15.27	38.1477	107.318
	Obs139	1	3.12	95.7	85.133	10.567	0.704883	3.66187	76.8392	93.4268	15.4319	50.181	120.085
	Obs140	1	2.4	80.48	72.0035	8.47645	0.56543	2.86512	65.5143	78.4928	15.2625	37.4353	106.572
	Obs141	1	1.69	91.82	59.0565	32.7635	2.18552	2.3045	53.837	64.276	15.1673	24.7039	93.409
	Obs143	1	1.98	87.22	64.3447	22.8753	1.52592	2.49539	58.6929	69.9966	15.1974	29.9238	98.7656
	Obs144	1	1.71	76.34	59.4212	16.9188	1.12859	2.31561	54.1765	64.6658	15.169	25.0648	93.7776
	Obs145	1	1.82	45.55	61.4271	-15.8771	-1.05909	2.38239	56.0311	66.823	15.1793	27.0472	95.8069
	Obs146	1	0.63	41.54	39.727	1.81299	0.120937	2.25935	34.6098	44.8442	15.1605	5.38982	74.0642
	Obs147	1	1.48	49.88	55.227	-5.34704	-0.35668	2.20859	50.2248	60.2293	15.153	20.9068	89.5473
	Obs148	1	1.77	48.39	60.5153	-12.1253	-0.808829	2.35087	55.1908	65.8398	15.1744	26.1466	94.884
	Obs149	1	2.11	68.98	66.7153	2.2647	0.151069	2.59954	60.8276	72.6031	15.2149	32.2549	101.176
	Obs150	1	2.52	89.54	74.1918	15.3482	1.02382	2.98622	67.4282	80.9553	15.2857	39.571	108.813
	Obs151	1	3.53	81.04	92.6095	-11.5695	-0.771752	4.16991	83.165	102.054	15.5603	57.3667	127.852
	Obs152	1	2.68	76.72	77.1094	-0.389438	-0.0259779	3.15606	69.9612	84.2576	15.3198	42.4114	111.807
	Obs153	1	3.15	75.38	85.68	-10.3	-0.687074	3.69802	77.3043	94.0558	15.4405	50.7085	120.652
	Obs154	1	2.59	72	75.4683	-3.46826	-0.231353	3.05942	68.5389	82.3976	15.3002	40.8147	110.122
	Obs155	1	2.67	72.96	76.9271	-3.96709	-0.264628	3.14519	69.8035	84.0507	15.3175	42.2341	111.62
	Obs156	1	2.12	63.32	66.8977	-3.57765	-0.238651	2.60797	60.9908	72.8045	15.2163	32.4339	101.361
	Obs157	1	0.13	24.85	30.6093	-5.75935	-0.384183	2.59241	24.7378	36.4809	15.2137	-3.84834	65.067
	Obs159	1	0.25	33.54	32.7976	0.742412	0.0495233	2.49652	27.1432	38.452	15.1976	-1.62376	67.2189
	Obs160	1	0.47	36.63	36.8094	-0.17936	-0.0119644	2.34569	31.4966	42.1222	15.1736	2.44248	71.1762
	Obs161	1	0.27	33.17	33.1623	0.0077059	0.000514029	2.48142	27.5421	38.7825	15.1951	-1.25345	67.578
	Obs162	1	0.65	53.34	40.0917	13.2483	0.883739	2.25008	34.9955	45.188	15.1591	5.75765	74.4258
	Obs163	1	0.34	36.36	34.4388	1.92123	0.128158	2.43067	28.9335	39.944	15.1869	0.041609	68.8359
	Obs165	1	0.16	27.34	31.1564	-3.81641	-0.254577	2.56762	25.341	36.9719	15.2095	-3.29176	65.6046
	Obs167	1	0.39	35.35	35.3505	-0.000533645	-3.55973e-05	2.39651	29.9226	40.7784	15.1815	0.965673	69.7354
	Obs169	1	0.29	34.8	33.527	1.273	0.0849166	2.46658	27.9404	39.1136	15.1927	-0.883269	67.9373
	Obs172	1	0.45	39.64	36.4447	3.19535	0.213149	2.35794	31.1041	41.7852	15.1755	2.07347	70.8158
	Obs173	1	0.45	41.65	36.4447	5.20535	0.347228	2.35794	31.1041	41.7852	15.1755	2.07347	70.8158
	Obs174	1	0.75	49.25	41.9153	7.33475	0.489271	2.20912	36.9118	46.9187	15.1531	7.59483	76.2357
	Obs176	1	0.34	53.21	34.4388	18.7712	1.25215	2.43067	28.9335	39.944	15.1869	0.041609	68.8359
	Obs177	1	0.33	31.13	34.2564	-3.12641	-0.20855	2.43771	28.7352	39.7776	15.1881	-0.143302	68.6561
	Obs179	1	0.3	34.9	33.7094	1.19065	0.0794232	2.45926	28.1393	39.2794	15.1915	-0.698229	68.1169
	Obs180	1	0.36	38.77	34.8035	3.96653	0.264591	2.41679	29.3296	40.2773	15.1847	0.411332	69.1956
	Obs181	1	0.05	11.54	29.1505	-17.6105	-1.17473	2.66103	23.1235	35.1775	15.2255	-5.33399	63.635
	Obs182	1	0	12.78	28.2388	-15.4588	-1.03119	2.70567	22.1106	34.3669	15.2334	-6.26357	62.7411
	Obs183	1	0.0114	11.11	28.4466	-17.3366	-1.15646	2.69537	22.3418	34.5514	15.2316	-6.05155	62.9448
	Obs184	1	0.03	12.82	28.7858	-15.9658	-1.06501	2.67873	22.7187	34.8529	15.2286	-5.70572	63.2774
	Obs185	1	0.05	18.52	29.1505	-10.6305	-0.709119	2.66103	23.1235	35.1775	15.2255	-5.33399	63.635
	Obs186	1	0	21.41	28.2388	-6.82876	-0.455519	2.70567	22.1106	34.3669	15.2334	-6.26357	62.7411
	Obs188	1	0.09	18.01	29.8799	-11.8699	-0.791795	2.62627	23.9316	35.8282	15.2195	-4.59091	64.3508
	Obs189	1	0.09	20.2	29.8799	-9.67993	-0.645709	2.62627	23.9316	35.8282	15.2195	-4.59091	64.3508
	Obs191	1	0.12	15.84	30.427	-14.587	-0.973039	2.60079	24.5364	36.3176	15.2151	-4.03393	64.8879
	Obs192	1	0.07	21.68	29.5152	-7.83523	-0.522656	2.64354	23.5278	35.5026	15.2225	-4.96238	63.9928
	Interpretation (Doc.ppm):
	Given the R2, 63% of the variability of the dependent variable Doc.ppm is explained by the 2 explanatory variables.
	Given the p-value of the F statistic computed in the ANOVA table, and given the significance level of 3%, the information brought by the explanatory variables is significantly better than what a basic mean would bring.
	LS Means for factor SampleID:
	Category	LS mean	Standard error	Lower bound (97.500%)	Upper bound (97.500%)
	LYS	23.7425	1.95169	19.3221	28.1629
	NAZ	24.6623	2.40244	19.221	30.1036
	PLB	48.4486	2.14162	43.598	53.2992

## Sheet: Factor analysis
	XLSTAT 2022.4.1.1373 - Factor analysis - Start time: 11/16/2022 at 17:43:43 / End time: 11/16/2022 at 17:43:50 / Microsoft Excel 16.010386
	Observations/variables table: Workbook = SF_soil water_3yrs.xlsx / Sheet = R.quasyready / Range = 'R.quasyready'!$F$1:$G$193,'R.quasyready'!$J$1:$Q$193 / 192 rows and 10 columns
	Filtering / N first rows: Number of observations: 50
	Number of removed observations: 128
	Correlation: Pearson (n)
	Extraction method: Principal factor analysis
	Number of factors: Automatic
	Initial communalities: Squared multiple correlations
	Stop conditions: Convergence = 0.0001 / Iterations = 50
	Summary statistics:
	Variable	Observations	Obs. with missing data	Obs. without missing data	Minimum	Maximum	Mean	Std. deviation
	Yposition	64	0	64	10	90	42.1875	28.8108
	pH	64	0	64	3.39	7.79	4.90687	1.36415
	Doc.ppm	64	0	64	2.83	90.48	27.7761	18.717
	Mg.ppm	64	0	64	0.06	16.37	2.76234	4.71348
	Al.ppm	64	0	64	0.0114	2.62	0.986428	0.683336
	Ca.ppm	64	0	64	0.08	3.11	0.872813	0.704359
	Be.ppb	64	0	64	0	0.45	0.152344	0.0984441
	Cr.ppb	64	0	64	0	39.2	4.90156	8.54804
	Pb.ppb	64	0	64	0	32.9	5.57812	7.60231
	Kaolinite.SI	64	0	64	-4.447	6.443	1.60829	3.07085
	Correlation matrix (Pearson (n)):
	Variables	Yposition	pH	Doc.ppm	Mg.ppm	Al.ppm	Ca.ppm	Be.ppb	Cr.ppb	Pb.ppb	Kaolinite.SI
	Yposition	1	0.486195	-0.556592	0.275053	-0.34131	0.110293	-0.401985	-0.0389433	-0.516853	0.408902
	pH	0.486195	1	-0.0905225	0.891822	-0.590768	0.272592	-0.611155	0.6336	-0.564946	0.753302
	Doc.ppm	-0.556592	-0.0905225	1	0.168503	0.369552	-0.0874022	0.0895261	0.489388	0.669327	-0.155722
	Mg.ppm	0.275053	0.891822	0.168503	1	-0.435162	0.119358	-0.565642	0.727568	-0.31128	0.528594
	Al.ppm	-0.34131	-0.590768	0.369552	-0.435162	1	-0.398411	0.81293	-0.126433	0.404913	-0.184988
	Ca.ppm	0.110293	0.272592	-0.0874022	0.119358	-0.398411	1	-0.209852	0.0628755	-0.210275	0.171355
	Be.ppb	-0.401985	-0.611155	0.0895261	-0.565642	0.81293	-0.209852	1	-0.352416	0.227517	-0.171395
	Cr.ppb	-0.0389433	0.6336	0.489388	0.727568	-0.126433	0.0628755	-0.352416	1	-0.168591	0.574672
	Pb.ppb	-0.516853	-0.564946	0.669327	-0.31128	0.404913	-0.210275	0.227517	-0.168591	1	-0.691547
	Kaolinite.SI	0.408902	0.753302	-0.155722	0.528594	-0.184988	0.171355	-0.171395	0.574672	-0.691547	1
	Values in bold are different from 0 with a significance level alpha=0.003
	Kaiser-Meyer-Olkin measure of sampling adequacy:
	Yposition	0.560065
	pH	0.60207
	Doc.ppm	0.483764
	Mg.ppm	0.564107
	Al.ppm	0.519787
	Ca.ppm	0.570959
	Be.ppb	0.645975
	Cr.ppb	0.646386
	Pb.ppb	0.722074
	Kaolinite.SI	0.53987
	KMO	0.584167
	Factor analysis:
	Maximum change in communality at each iteration:
	Iteration	Maximum change
	5	0.0129042
	6	0.00965154
	7	0.00728895
	8	0.00555846
	9	0.0016506
	10	0.000822321
	11	0.000466624
	12	0.00027114
	13	0.000160115
	14	9.56866e-05
	Reproduced correlation matrix:
		Yposition	pH	Doc.ppm	Mg.ppm	Al.ppm	Ca.ppm	Be.ppb	Cr.ppb	Pb.ppb	Kaolinite.SI
	Yposition	0.440782	0.443702	-0.53064	0.242854	-0.431744	0.172909	-0.317566	0.0272312	-0.556125	0.391439
	pH	0.443702	0.976989	-0.0970045	0.827519	-0.599474	0.250894	-0.643908	0.676317	-0.597372	0.756313
	Doc.ppm	-0.53064	-0.0970045	1	0.19011	0.365359	-0.140335	0.0969851	0.497287	0.647113	-0.187757
	Mg.ppm	0.242854	0.827519	0.19011	0.778933	-0.459865	0.189619	-0.571187	0.71782	-0.328814	0.580628
	Al.ppm	-0.431744	-0.599474	0.365359	-0.459865	0.876441	-0.290797	0.804484	-0.1239	0.369894	-0.166914
	Ca.ppm	0.172909	0.250894	-0.140335	0.189619	-0.290797	0.102614	-0.266755	0.0793607	-0.178374	0.126238
	Be.ppb	-0.317566	-0.643908	0.0969851	-0.571187	0.804484	-0.266755	0.810226	-0.314352	0.241605	-0.182288
	Cr.ppb	0.0272312	0.676317	0.497287	0.71782	-0.1239	0.0793607	-0.314352	0.822794	-0.128762	0.552941
	Pb.ppb	-0.556125	-0.597372	0.647113	-0.328814	0.369894	-0.178374	0.241605	-0.128762	0.790776	-0.67211
	Kaolinite.SI	0.391439	0.756313	-0.187757	0.580628	-0.166914	0.126238	-0.182288	0.552941	-0.67211	0.86435
	Residual correlation matrix:
		Yposition	pH	Doc.ppm	Mg.ppm	Al.ppm	Ca.ppm	Be.ppb	Cr.ppb	Pb.ppb	Kaolinite.SI
	Yposition	0.559218	0.0424928	-0.0259522	0.0321999	0.0904337	-0.0626154	-0.0844186	-0.0661744	0.0392722	0.0174635
	pH	0.0424928	0.023011	0.006482	0.0643024	0.00870557	0.0216979	0.0327537	-0.0427168	0.0324263	-0.0030108
	Doc.ppm	-0.0259522	0.006482	-2.22045e-16	-0.021607	0.00419338	0.0529324	-0.00745896	-0.00789924	0.0222139	0.0320349
	Mg.ppm	0.0321999	0.0643024	-0.021607	0.221067	0.0247029	-0.070261	0.00554496	0.00974734	0.0175341	-0.0520344
	Al.ppm	0.0904337	0.00870557	0.00419338	0.0247029	0.123559	-0.107614	0.00844544	-0.00253229	0.0350192	-0.0180748
	Ca.ppm	-0.0626154	0.0216979	0.0529324	-0.070261	-0.107614	0.897386	0.0569031	-0.0164852	-0.0319002	0.0451168
	Be.ppb	-0.0844186	0.0327537	-0.00745896	0.00554496	0.00844544	0.0569031	0.189774	-0.0380632	-0.0140882	0.0108932
	Cr.ppb	-0.0661744	-0.0427168	-0.00789924	0.00974734	-0.00253229	-0.0164852	-0.0380632	0.177206	-0.0398284	0.0217309
	Pb.ppb	0.0392722	0.0324263	0.0222139	0.0175341	0.0350192	-0.0319002	-0.0140882	-0.0398284	0.209224	-0.0194368
	Kaolinite.SI	0.0174635	-0.0030108	0.0320349	-0.0520344	-0.0180748	0.0451168	0.0108932	0.0217309	-0.0194368	0.13565
	Eigenvalues:
		F1	F2	F3	F4	F5	F6
	Eigenvalue	4.24849	2.0387	1.181	0.265503	0.114295	0.0745667
	Variability (%)	42.4849	20.387	11.81	2.65503	1.14295	0.745667
	Cumulative %	42.4849	62.8719	74.6819	77.3369	78.4799	79.2256
	Eigenvectors:
		F1	F2	F3	F4	F5	F6
	Yposition	0.256459	-0.278481	0.0524497	-0.472554	-0.114392	0.4036
	pH	0.470645	0.12716	0.0500268	-0.152206	-0.551913	-0.166037
	Doc.ppm	-0.132942	0.671446	-0.0923682	0.154505	-0.217576	0.35352
	Mg.ppm	0.376964	0.292083	-0.0330276	-0.329736	-0.0842429	-0.473598
	Al.ppm	-0.337601	0.170494	0.530971	-0.440985	0.0348078	0.105889
	Ca.ppm	0.136322	-0.0561192	-0.120822	0.501916	-0.329869	0.0959158
	Be.ppb	-0.334533	-0.0246777	0.531423	0.218459	-0.375688	-0.411322
	Cr.ppb	0.270547	0.487713	0.150893	0.122976	0.543637	-0.126217
	Pb.ppb	-0.329186	0.311182	-0.335556	-0.261898	-0.281039	0.156598
	Kaolinite.SI	0.356255	0.0510081	0.520402	0.207611	-0.0466802	0.479808
	Factor pattern:
		F1	F2	F3	Initial communality	Final communality	Specific variance
	Yposition	0.52861	-0.397624	0.0569991	0.708489	0.440782	0.559218
	pH	0.970087	0.181563	0.0543661	0.977005	0.976989	0.023011
	Doc.ppm	-0.273432	0.956662	-0.100166	0.881877	1	0
	Mg.ppm	0.776993	0.417044	-0.0358924	0.946646	0.778933	0.221067
	Al.ppm	-0.695859	0.243437	0.577027	0.89448	0.876441	0.123559
	Ca.ppm	0.280986	-0.0801286	-0.131302	0.303374	0.102614	0.897386
	Be.ppb	-0.689535	-0.0352355	0.577518	0.839716	0.810226	0.189774
	Cr.ppb	0.557648	0.696371	0.163981	0.852048	0.822794	0.177206
	Pb.ppb	-0.678515	0.444315	-0.364662	0.844607	0.790776	0.209224
	Kaolinite.SI	0.734309	0.0728308	0.565541	0.915907	0.86435	0.13565
	Values in bold correspond for each variable to the factor for which the squared cosine is the largest
	Correlations between variables and factors:
		F1	F2	F3
	Yposition	0.517879	-0.39419	0.0598067
	pH	0.950395	0.179995	0.057044
	Doc.ppm	-0.267882	0.9484	-0.105099
	Mg.ppm	0.761221	0.413442	-0.0376603
	Al.ppm	-0.681734	0.241334	0.605449
	Ca.ppm	0.275282	-0.0794366	-0.137769
	Be.ppb	-0.675538	-0.0349312	0.605965
	Cr.ppb	0.546328	0.690357	0.172059
	Pb.ppb	-0.664742	0.440478	-0.382624
	Kaolinite.SI	0.719403	0.0722019	0.593398
	Factor pattern coefficients:
		F1	F2	F3
	Yposition	-0.194623	0.141535	-0.167625
	pH	1.98068	0.248268	0.261349
	Doc.ppm	-0.349443	1.16243	-0.421792
	Mg.ppm	-0.873087	-0.0487917	-0.0734692
	Al.ppm	0.293652	-0.119817	0.830351
	Ca.ppm	-0.0437103	-0.0927906	0.0474811
	Be.ppb	-0.225789	0.196919	0.137449
	Cr.ppb	0.317102	0.145774	0.122358
	Pb.ppb	-0.0359684	-0.271447	-0.0556474
	Kaolinite.SI	-0.455058	-0.209261	0.47059
	Factor scores:
	Observation	F1	F2	F3
	Obs3	-1.25394	0.20205	-1.68018
	Obs4	-0.22183	-0.619851	-1.55457
	Obs5	-0.747111	0.136861	-1.76162
	Obs6	-0.782749	0.125461	-1.9211
	Obs7	-1.21411	0.536148	-1.96183
	Obs8	-0.854456	-0.194976	-1.57969
	Obs15	-1.36554	0.485109	1.23458
	Obs16	-0.523384	-0.317166	-1.04486
	Obs17	-0.961206	0.445034	-0.86932
	Obs18	-1.00058	0.166758	-0.917561
	Obs19	-1.45819	0.506243	-0.555564
	Obs20	-0.802971	-0.130025	-0.51397
	Obs28	-0.815807	0.441764	-0.928508
	Obs29	-1.14506	1.14673	-1.03807
	Obs30	-1.0282	1.11214	-0.60192
	Obs39	-1.80438	2.81944	-0.298966
	Obs40	-0.558941	-0.217525	0.593742
	Obs41	-0.732641	0.621734	1.37441
	Obs42	-0.456544	-0.390002	0.264792
	Obs43	-0.724276	0.545996	0.317873
	Obs51	-0.0374882	-0.920503	0.599415
	Obs52	-0.05759	-1.09109	0.526229
	Obs53	-0.0281277	-1.11406	1.00027
	Obs54	0.078386	-1.03848	0.760012
	Obs55	0.048512	-1.12286	0.50516
	Obs56	0.0305774	-1.14517	0.706564
	Obs64	-0.34393	-1.04513	0.856841
	Obs65	-0.333861	-1.07879	1.52822
	Obs66	-0.25328	-1.06483	1.13843
	Obs67	-0.31156	-1.04199	0.393838
	Obs68	-0.080326	-1.1078	0.453338
	Obs75	-0.686502	0.323476	1.48685
	Obs76	-0.275919	-0.213204	0.924297
	Obs77	-0.548448	0.31796	1.48642
	Obs78	-0.789377	0.85344	1.00886
	Obs79	-0.714662	-0.0743876	0.405758
	Obs80	-0.211188	-0.896704	0.925675
	Obs87	-0.971275	0.515347	0.203816
	Obs88	-0.297503	-0.600366	0.47859
	Obs89	-0.242277	-0.605204	1.10929
	Obs90	-0.101291	-0.529157	0.66858
	Obs91	-0.442684	-0.267852	0.645435
	Obs92	-0.185719	-0.908482	1.01605
	Obs101	-0.312769	-0.351732	-0.179195
	Obs112	0.285545	-0.600135	-1.55453
	Obs113	0.0528616	-0.938877	-1.45721
	Obs116	0.395888	-0.918465	-1.25482
	Obs124	0.80843	-1.48504	-0.386637
	Obs125	1.16127	-1.58834	-0.213372
	Obs126	1.80093	-1.44081	-0.1717
	Obs140	-0.810894	2.88312	1.52882
	Obs159	1.68903	0.665706	-0.0340075
	Obs160	1.84574	0.848701	0.387002
	Obs161	1.96177	0.680622	0.0468647
	Obs162	1.58888	2.05009	0.451548
	Obs163	1.91621	0.82583	0.106905
	Obs172	1.69059	1.26367	0.197572
	Obs173	1.61087	1.32974	0.0873729
	Obs174	1.71108	1.85561	0.463557
	Obs176	1.4981	2.09669	-0.445459
	Obs183	1.77695	-0.400915	-0.875179
	Obs184	1.4873	-0.354996	-0.731159
	Obs185	1.61054	0.0189803	-0.732894
	Obs188	1.43911	-0.00552938	-0.619096
	Values in bold correspond for each observation to the factor for which the squared cosine is the largest

## Sheet: XLSTAT_20221108_091234_1_HID
1		-7.694	-0.438779	1		-7.694	2.56561	1		-7.694	-8.59253	1		-7.694	10.7194	1		1.4583	-8.17401	1		1.37724	11.0141
2		-5.96635	-0.277056	2		-5.96635	2.63281	2		-6.48988	-8.50768	2		-6.48988	10.7941	2		1.58156	-8.04414	2		1.50168	11.1316
3		-4.2387	-0.115948	3		-4.2387	2.70061	3		-5.28576	-8.42298	3		-5.28576	10.8689	3		1.70482	-7.91464	3		1.62612	11.2495
4		-2.51104	0.0444821	4		-2.51104	2.7691	4		-4.08164	-8.33843	4		-4.08164	10.9439	4		1.82809	-7.78551	4		1.75056	11.3678
5		-0.783391	0.204162	5		-0.783391	2.83834	5		-2.87752	-8.25404	5		-2.87752	11.0191	5		1.95135	-7.65675	5		1.87499	11.4865
6		0.944261	0.363013	6		0.944261	2.9084	6		-1.67339	-8.1698	6		-1.67339	11.0944	6		2.07461	-7.52836	6		1.99943	11.6055
7		2.67191	0.520944	7		2.67191	2.97939	7		-0.469273	-8.08572	7		-0.469273	11.1698	7		2.19788	-7.40035	7		2.12387	11.7249
8		4.39957	0.677856	8		4.39957	3.05139	8		0.734848	-8.00179	8		0.734848	11.2455	8		2.32114	-7.2727	8		2.24831	11.8447
9		6.12722	0.833633	9		6.12722	3.12453	9		1.93897	-7.91802	9		1.93897	11.3212	9		2.4444	-7.14543	9		2.37275	11.9649
10		7.85487	0.98815	10		7.85487	3.19893	10		3.14309	-7.8344	10		3.14309	11.3972	10		2.56767	-7.01853	10		2.49718	12.0854
11		9.58252	1.14126	11		9.58252	3.27473	11		4.34721	-7.75093	11		4.34721	11.4732	11		2.69093	-6.89201	11		2.62162	12.2063
12		11.3102	1.29282	12		11.3102	3.3521	12		5.55133	-7.66762	12		5.55133	11.5495	12		2.81419	-6.76586	12		2.74606	12.3277
13		13.0378	1.44263	13		13.0378	3.43119	13		6.75545	-7.58447	13		6.75545	11.6259	13		2.93746	-6.64008	13		2.8705	12.4494
14		14.7655	1.59052	14		14.7655	3.51222	14		7.95958	-7.50147	14		7.95958	11.7024	14		3.06072	-6.51468	14		2.99494	12.5714
15		16.4931	1.73628	15		16.4931	3.59538	15		9.1637	-7.41863	15		9.1637	11.7791	15		3.18398	-6.38966	15		3.11937	12.6939
16		18.2208	1.87968	16		18.2208	3.6809	16		10.3678	-7.33594	16		10.3678	11.856	16		3.30725	-6.26501	16		3.24381	12.8167
17		19.9484	2.02048	17		19.9484	3.76901	17		11.5719	-7.25341	17		11.5719	11.933	17		3.43051	-6.14073	17		3.36825	12.94
18		21.6761	2.15845	18		21.6761	3.85996	18		12.7761	-7.17104	18		12.7761	12.0102	18		3.55377	-6.01683	18		3.49269	13.0636
19		23.4037	2.29335	19		23.4037	3.95397	19		13.9802	-7.08882	19		13.9802	12.0875	19		3.67704	-5.89331	19		3.61713	13.1876
20		25.1314	2.42494	20		25.1314	4.0513	20		15.1843	-7.00676	20		15.1843	12.165	20		3.8003	-5.77016	20		3.74156	13.3119
21		26.859	2.55302	21		26.859	4.15214	21		16.3884	-6.92486	21		16.3884	12.2426	21		3.92356	-5.64739	21		3.866	13.4367
22		28.5867	2.6774	22		28.5867	4.25668	22		17.5925	-6.84311	22		17.5925	12.3204	22		4.04683	-5.52499	22		3.99044	13.5618
23		30.3143	2.79793	23		30.3143	4.36506	23		18.7967	-6.76152	23		18.7967	12.3984	23		4.17009	-5.40297	23		4.11488	13.6873
24		32.042	2.91453	24		32.042	4.47737	24		20.0008	-6.68008	24		20.0008	12.4765	24		4.29335	-5.28133	24		4.23932	13.8132
25		33.7697	3.02718	25		33.7697	4.59365	25		21.2049	-6.59881	25		21.2049	12.5548	25		4.41662	-5.16006	25		4.36376	13.9395
26		35.4973	3.13588	26		35.4973	4.71385	26		22.409	-6.51769	26		22.409	12.6332	26		4.53988	-5.03916	26		4.48819	14.0662
27		37.225	3.24074	27		37.225	4.83791	27		23.6132	-6.43672	27		23.6132	12.7118	27		4.66314	-4.91864	27		4.61263	14.1932
28		38.9526	3.34189	28		38.9526	4.96569	28		24.8173	-6.35592	28		24.8173	12.7905	28		4.78641	-4.79849	28		4.73707	14.3207
29		40.6803	3.4395	29		40.6803	5.09699	29		26.0214	-6.27527	29		26.0214	12.8694	29		4.90967	-4.67872	29		4.86151	14.4485
30		42.4079	3.53378	30		42.4079	5.23162	30		27.2255	-6.19478	30		27.2255	12.9485	30		5.03293	-4.55932	30		4.98595	14.5767
31		44.1356	3.62497	31		44.1356	5.36935	31		28.4296	-6.11444	31		28.4296	13.0277	31		5.1562	-4.4403	31		5.11038	14.7053
32		45.8632	3.71331	32		45.8632	5.50992	32		29.6338	-6.03427	32		29.6338	13.1071	32		5.27946	-4.32164	32		5.23482	14.8342
33		47.5909	3.79904	33		47.5909	5.65311	33		30.8379	-5.95425	33		30.8379	13.1866	33		5.40273	-4.20336	33		5.35926	14.9635
34		49.3185	3.88239	34		49.3185	5.79868	34		32.042	-5.87439	34		32.042	13.2663	34		5.52599	-4.08545	34		5.4837	15.0933
35		51.0462	3.96358	35		51.0462	5.9464	35		33.2461	-5.79468	35		33.2461	13.3461	35		5.64925	-3.96791	35		5.60814	15.2234
36		52.7738	4.04284	36		52.7738	6.09606	36		34.4502	-5.71513	36		34.4502	13.4261	36		5.77252	-3.85075	36		5.73257	15.3538
37		54.5015	4.12034	37		54.5015	6.24748	37		35.6544	-5.63574	37		35.6544	13.5063	37		5.89578	-3.73395	37		5.85701	15.4847
38		56.2291	4.19626	38		56.2291	6.40047	38		36.8585	-5.55651	38		36.8585	13.5866	38		6.01904	-3.61752	38		5.98145	15.6159
39		57.9568	4.27078	39		57.9568	6.55487	39		38.0626	-5.47744	39		38.0626	13.6671	39		6.14231	-3.50145	39		6.10589	15.7475
40		59.6844	4.34401	40		59.6844	6.71055	40		39.2667	-5.39852	40		39.2667	13.7477	40		6.26557	-3.38576	40		6.23033	15.8795
41		61.4121	4.41611	41		61.4121	6.86737	41		40.4708	-5.31976	41		40.4708	13.8285	41		6.38883	-3.27043	41		6.35476	16.0118
42		63.1397	4.48718	42		63.1397	7.02522	42		41.675	-5.24115	42		41.675	13.9094	42		6.5121	-3.15547	42		6.4792	16.1445
43		64.8674	4.55731	43		64.8674	7.184	43		42.8791	-5.16271	43		42.8791	13.9905	43		6.63536	-3.04087	43		6.60364	16.2776
44		66.595	4.62662	44		66.595	7.34361	44		44.0832	-5.08442	44		44.0832	14.0718	44		6.75862	-2.92663	44		6.72808	16.4111
45		68.3227	4.69516	45		68.3227	7.50398	45		45.2873	-5.00629	45		45.2873	14.1532	45		6.88189	-2.81276	45		6.85252	16.5449
46		70.0503	4.76303	46		70.0503	7.66504	46		46.4915	-4.92831	46		46.4915	14.2348	46		7.00515	-2.69925	46		6.97696	16.6791
47		71.778	4.83027	47		71.778	7.82671	47		47.6956	-4.85049	47		47.6956	14.3165	47		7.12841	-2.5861	47		7.10139	16.8137
48		73.5057	4.89695	48		73.5057	7.98895	48		48.8997	-4.77283	48		48.8997	14.3984	48		7.25168	-2.47331	48		7.22583	16.9486
49		75.2333	4.96311	49		75.2333	8.1517	49		50.1038	-4.69532	49		50.1038	14.4804	49		7.37494	-2.36087	49		7.35027	17.0839
50		76.961	5.02881	50		76.961	8.31492	50		51.3079	-4.61798	50		51.3079	14.5626	50		7.4982	-2.2488	50		7.47471	17.2195
51		78.6886	5.09408	51		78.6886	8.47856	51		52.5121	-4.54078	51		52.5121	14.645	51		7.62147	-2.13708	51		7.59915	17.3556
52		80.4163	5.15896	52		80.4163	8.6426	52		53.7162	-4.46375	52		53.7162	14.7275	52		7.74473	-2.02571	52		7.72358	17.492
53		82.1439	5.22348	53		82.1439	8.80699	53		54.9203	-4.38687	53		54.9203	14.8102	53		7.86799	-1.9147	53		7.84802	17.6287
54		83.8716	5.28768	54		83.8716	8.97171	54		56.1244	-4.31014	54		56.1244	14.893	54		7.99126	-1.80403	54		7.97246	17.7658
55		85.5992	5.35157	55		85.5992	9.13674	55		57.3285	-4.23357	55		57.3285	14.976	55		8.11452	-1.69372	55		8.0969	17.9033
56		87.3269	5.41518	56		87.3269	9.30205	56		58.5327	-4.15716	56		58.5327	15.0591	56		8.23778	-1.58376	56		8.22134	18.0411
57		89.0545	5.47853	57		89.0545	9.46761	57		59.7368	-4.0809	57		59.7368	15.1424	57		8.36105	-1.47415	57		8.34577	18.1793
58		90.7822	5.54164	58		90.7822	9.63342	58		60.9409	-4.0048	58		60.9409	15.2259	58		8.48431	-1.36488	58		8.47021	18.3178
59		92.5098	5.60453	59		92.5098	9.79944	59		62.145	-3.92886	59		62.145	15.3095	59		8.60757	-1.25595	59		8.59465	18.4567
60		94.2375	5.66722	60		94.2375	9.96567	60		63.3492	-3.85306	60		63.3492	15.3932	60		8.73084	-1.14737	60		8.71909	18.5959
61		95.9651	5.72972	61		95.9651	10.1321	61		64.5533	-3.77743	61		64.5533	15.4771	61		8.8541	-1.03913	61		8.84353	18.7355
62		97.6928	5.79203	62		97.6928	10.2987	62		65.7574	-3.70194	62		65.7574	15.5612	62		8.97736	-0.931234	62		8.96796	18.8754
63		99.4204	5.85419	63		99.4204	10.4655	63		66.9615	-3.62662	63		66.9615	15.6454	63		9.10063	-0.823673	63		9.0924	19.0156
64		101.148	5.91619	64		101.148	10.6324	64		68.1656	-3.55144	64		68.1656	15.7298	64		9.22389	-0.716449	64		9.21684	19.1563
65		102.876	5.97804	65		102.876	10.7994	65		69.3698	-3.47642	65		69.3698	15.8143	65		9.34715	-0.609561	65		9.34128	19.2972
66		104.603	6.03976	66		104.603	10.9666	66		70.5739	-3.40156	66		70.5739	15.899	66		9.47042	-0.503006	66		9.46572	19.4385
67		106.331	6.10135	67		106.331	11.134	67		71.778	-3.32684	67		71.778	15.9838	67		9.59368	-0.396783	67		9.59016	19.5801
68		108.059	6.16282	68		108.059	11.3014	68		72.9821	-3.25228	68		72.9821	16.0688	68		9.71694	-0.290891	68		9.71459	19.7221
69		109.786	6.22418	69		109.786	11.4689	69		74.1862	-3.17788	69		74.1862	16.154	69		9.84021	-0.185327	69		9.83903	19.8644
70		111.514	6.28544	70		111.514	11.6366	70		75.3904	-3.10362	70		75.3904	16.2392	70		9.96347	-0.0800898	70		9.96347	20.007
								71		76.5945	-3.02952	71		76.5945	16.3247
								72		77.7986	-2.95557	72		77.7986	16.4103
								73		79.0027	-2.88178	73		79.0027	16.496
								74		80.2068	-2.80813	74		80.2068	16.5819
								75		81.411	-2.73464	75		81.411	16.668
								76		82.6151	-2.66129	76		82.6151	16.7542
								77		83.8192	-2.5881	77		83.8192	16.8406
								78		85.0233	-2.51506	78		85.0233	16.9271
								79		86.2275	-2.44217	79		86.2275	17.0137
								80		87.4316	-2.36943	80		87.4316	17.1005
								81		88.6357	-2.29683	81		88.6357	17.1875
								82		89.8398	-2.22439	82		89.8398	17.2746
								83		91.0439	-2.1521	83		91.0439	17.3618
								84		92.2481	-2.07995	84		92.2481	17.4492
								85		93.4522	-2.00795	85		93.4522	17.5368
								86		94.6563	-1.9361	86		94.6563	17.6245
								87		95.8604	-1.8644	87		95.8604	17.7123
								88		97.0645	-1.79285	88		97.0645	17.8003
								89		98.2687	-1.72144	89		98.2687	17.8885
								90		99.4728	-1.65018	90		99.4728	17.9767
								91		100.677	-1.57906	91		100.677	18.0652
								92		101.881	-1.50809	92		101.881	18.1538
								93		103.085	-1.43726	93		103.085	18.2425
								94		104.289	-1.36658	94		104.289	18.3313
								95		105.493	-1.29605	95		105.493	18.4204
								96		106.698	-1.22565	96		106.698	18.5095
								97		107.902	-1.1554	97		107.902	18.5988
								98		109.106	-1.0853	98		109.106	18.6883
								99		110.31	-1.01534	99		110.31	18.7778
								100		111.514	-0.945515	100		111.514	18.8676
